# Supplementary material for: 4-Cyano-1-(4-nitro­benz­yl)pyridinium bis­(2-thioxo-1,3-dithiole-4,5-dithiol­ato-κ2 S 4,S 5)nickelate(III)
Source: Acta Crystallogr Sect E Struct Rep Online. 2010 Sep 30;66(Pt 10):m1311. doi: 10.1107/S1600536810037426 (PMC2983398; doi:10.1107/S1600536810037426)
Supplement: Supplementary file 2 [file e-66-m1311-Isup2.hkl]

# 
# h,k,l, Fc-squared, Fo-squared, sigma(Fo-squared) and status flag 
# 
data_I
_shelx_title ' zsq1 in P2(1)/c' 
_shelx_refln_list_code          4 
_shelx_F_calc_maximum      391.51 
_exptl_crystal_F_000      1396.00 
_reflns_d_resolution_high  0.8410 
 
loop_ 
 _symmetry_equiv_pos_as_xyz 
 'x, y, z' 
 '-x, y+1/2, -z+1/2' 
 '-x, -y, -z' 
 'x, -y-1/2, z-1/2' 
 
_cell_length_a     8.4896 
_cell_length_b    25.7892 
_cell_length_c    12.0433 
_cell_angle_alpha  90.000 
_cell_angle_beta  106.181 
_cell_angle_gamma  90.000 
 
_shelx_F_squared_multiplier     1.000 
 
loop_ 
 _refln_index_h 
 _refln_index_k 
 _refln_index_l 
 _refln_F_squared_calc 
 _refln_F_squared_meas 
 _refln_F_squared_sigma 
 _refln_observed_status 
   2   0   0     2491.45     2705.25     62.88 o 
   3   0   0     7568.89     7791.82    190.07 o 
   4   0   0     1599.39     1837.45     52.48 o 
   5   0   0    13611.42    13566.94    175.11 o 
   6   0   0       22.78       24.98     15.72 o 
   7   0   0      483.73      546.51     65.94 o 
   8   0   0      282.38      362.45     61.14 o 
   9   0   0      688.98      715.51     89.96 o 
   1   1   0     1227.93     1327.34     20.76 o 
   2   1   0        5.62       18.52      5.56 o 
   3   1   0      803.08      829.03     25.05 o 
   4   1   0     1037.81     1012.80     27.82 o 
   5   1   0       44.77       39.33     11.27 o 
   6   1   0     2124.90     1984.19     44.57 o 
   7   1   0     1730.63     1551.18     60.51 o 
   8   1   0       19.10       63.22     22.53 o 
   9   1   0       11.55       53.64     28.92 o 
   1   2   0     1141.89     1208.66     33.11 o 
   2   2   0     2023.92     2204.30     29.72 o 
   3   2   0     3302.52     3373.78     50.49 o 
   4   2   0      206.50      180.77     13.96 o 
   5   2   0      605.85      537.54     22.09 o 
   6   2   0      648.15      629.67     26.50 o 
   7   2   0      421.71      408.99     32.34 o 
   8   2   0      356.42      270.84     72.27 o 
   9   2   0      113.40      195.61     44.00 o 
   1   3   0      327.45      376.38     12.96 o 
   2   3   0      180.63      171.72     13.56 o 
   3   3   0       38.82       62.99      8.93 o 
   4   3   0     5172.33     5267.91     71.70 o 
   5   3   0     1500.03     1596.44     35.95 o 
   6   3   0      409.73      438.92     26.41 o 
   7   3   0       69.86       71.72     18.81 o 
   8   3   0      446.12      440.77     75.66 o 
   9   3   0      415.46      505.56     54.40 o 
   0   4   0     1392.79     1419.55     28.18 o 
   1   4   0     1605.13     1583.68     26.85 o 
   2   4   0     2811.35     3088.88     53.89 o 
   3   4   0    10493.29    10827.33    257.34 o 
   4   4   0     3260.26     2952.71     85.25 o 
   5   4   0     4033.58     4163.82     85.69 o 
   6   4   0      519.23      477.76     35.97 o 
   7   4   0      367.11      322.81     30.08 o 
   8   4   0      303.68      258.08     52.40 o 
   9   4   0       35.16       52.91     28.48 o 
   1   5   0     2915.29     3168.01     45.49 o 
   2   5   0    16954.24    18332.49    363.02 o 
   3   5   0     9717.07    10233.98    181.96 o 
   4   5   0      250.38      266.51     22.44 o 
   5   5   0     2672.19     2717.96     67.00 o 
   6   5   0     3034.14     3142.50     79.42 o 
   7   5   0       70.58       91.02     19.83 o 
   8   5   0      287.22      316.71     39.45 o 
   9   5   0       92.38      104.24     32.57 o 
   0   6   0      599.64      548.93     24.67 o 
   1   6   0       67.46       85.65      6.53 o 
   2   6   0     2602.53     2854.86     63.70 o 
   3   6   0     2485.27     2593.18     78.08 o 
   4   6   0        3.96       24.22      9.30 o 
   5   6   0        1.97       11.67     12.72 o 
   6   6   0       59.24       62.95     17.51 o 
   7   6   0      474.14      475.88     35.03 o 
   8   6   0        5.69       18.18     18.41 o 
   9   6   0      112.48      151.31     48.69 o 
   1   7   0     3173.23     3201.05     70.23 o 
   2   7   0      718.03      770.28     20.53 o 
   3   7   0     2687.85     3114.62     87.35 o 
   4   7   0      738.42      869.31     61.29 o 
   5   7   0      608.52      552.15     32.83 o 
   6   7   0     2789.06     2692.43     75.56 o 
   7   7   0     2001.92     1924.83     68.79 o 
   8   7   0       60.31       39.63     19.01 o 
   9   7   0      439.41      465.29     72.27 o 
   0   8   0      580.50      591.29     31.22 o 
   1   8   0      475.41      489.81     20.93 o 
   2   8   0     8008.80     8385.98    205.21 o 
   3   8   0      730.68      643.05     25.19 o 
   4   8   0      682.38      874.04     48.22 o 
   5   8   0        7.47       10.19     13.53 o 
   6   8   0      733.09      706.91     40.38 o 
   7   8   0      447.93      498.54     37.25 o 
   8   8   0       41.16       88.14     22.16 o 
   1   9   0     3393.54     3385.06     81.18 o 
   2   9   0    37171.57    39072.39    688.69 o 
   3   9   0    22597.79    23623.91    629.95 o 
   4   9   0     1844.13     1988.14     59.99 o 
   5   9   0      775.57      714.75     38.50 o 
   6   9   0     1835.46     1731.12     62.51 o 
   7   9   0      674.56      702.71     43.91 o 
   8   9   0       33.93       51.46     20.95 o 
   0  10   0    12550.84    13040.84    201.86 o 
   1  10   0     2660.35     2488.26     60.38 o 
   2  10   0     7141.30     7428.32    173.94 o 
   3  10   0     5003.27     5349.04    100.86 o 
   4  10   0     7352.45     7361.09    111.14 o 
   5  10   0      988.10      805.36     41.34 o 
   6  10   0      682.88      643.55     39.82 o 
   7  10   0      465.16      431.72     35.44 o 
   8  10   0      731.48      786.75     63.93 o 
   9  10   0      261.94      391.27     76.42 o 
   1  11   0     9107.38     9318.00    244.22 o 
   2  11   0     6792.24     7023.75    187.77 o 
   3  11   0     2118.97     1949.59     44.57 o 
   4  11   0     6264.42     6285.84    193.14 o 
   5  11   0      783.54      688.97     38.60 o 
   6  11   0      143.39      161.04     23.35 o 
   7  11   0      941.54     1033.50     54.00 o 
   8  11   0      650.89      612.25     57.28 o 
   9  11   0      578.97      631.23     91.27 o 
   0  12   0     1072.77     1291.20     47.32 o 
   1  12   0        4.27       16.93      8.90 o 
   2  12   0      137.17      136.68     13.34 o 
   3  12   0     3285.07     3213.19    110.58 o 
   4  12   0     6286.89     6386.22    178.75 o 
   5  12   0      129.75      131.08     21.14 o 
   6  12   0     1469.99     1323.23     57.34 o 
   7  12   0       82.36       96.71     27.24 o 
   8  12   0      303.84      337.77     46.39 o 
   1  13   0        1.76        2.76      8.81 o 
   2  13   0      667.05      636.26     24.50 o 
   3  13   0       13.40       30.80      8.91 o 
   4  13   0      133.47      117.53     20.54 o 
   5  13   0        3.96        7.62     14.17 o 
   6  13   0      102.21      129.73     23.11 o 
   7  13   0      208.12      214.59     36.79 o 
   8  13   0       10.32       37.56     28.99 o 
   0  14   0    10796.16    10761.59    148.72 o 
   1  14   0     1768.68     1572.51     39.49 o 
   2  14   0      153.74      170.00     14.84 o 
   3  14   0      343.31      328.29     20.23 o 
   4  14   0      226.08      231.49     24.06 o 
   5  14   0     1491.07     1462.14     57.87 o 
   6  14   0       23.07       14.62     20.95 o 
   7  14   0      361.43      434.54     49.71 o 
   8  14   0      764.78      690.31     63.98 o 
   1  15   0       63.24       69.11     12.37 o 
   2  15   0       32.41       41.81     10.73 o 
   3  15   0      378.41      340.67     27.06 o 
   4  15   0      359.10      343.20     28.89 o 
   5  15   0       28.84       50.53     17.52 o 
   6  15   0        0.37        0.00     19.45 o 
   7  15   0      722.80      621.29     58.51 o 
   8  15   0        5.92       39.83     31.88 o 
   0  16   0     1437.25     1395.68     56.82 o 
   1  16   0      616.17      674.26     28.85 o 
   2  16   0      482.61      480.08     24.57 o 
   3  16   0      415.18      340.02     36.20 o 
   4  16   0      472.36      459.34     33.64 o 
   5  16   0      312.59      295.44     46.18 o 
   6  16   0        2.29        0.00     20.91 o 
   7  16   0      441.33      421.95     50.33 o 
   8  16   0      856.34      865.91     86.14 o 
   1  17   0     3558.43     3525.04     65.78 o 
   2  17   0      555.29      513.01     26.33 o 
   3  17   0      123.07       94.98     24.10 o 
   4  17   0      204.08      225.80     33.66 o 
   5  17   0      348.91      342.71     42.22 o 
   6  17   0      112.10      124.07     30.42 o 
   7  17   0       94.90       93.48     32.76 o 
   8  17   0       11.17       26.30     34.39 o 
   0  18   0     1421.06     1487.96     63.45 o 
   1  18   0      566.54      570.90     29.17 o 
   2  18   0       47.97       58.14     17.04 o 
   3  18   0      963.75      936.21     59.61 o 
   4  18   0     2070.02     1832.92    222.60 o 
   5  18   0      202.00      194.39     35.37 o 
   6  18   0       67.59       51.17     26.75 o 
   7  18   0       21.76       19.10     30.09 o 
   1  19   0      191.36      210.54     20.82 o 
   2  19   0       34.89       45.28     16.66 o 
   3  19   0      255.69      251.37     36.05 o 
   4  19   0      185.72      224.67     35.22 o 
   5  19   0     1134.15     1243.82    131.88 o 
   6  19   0      290.63      288.28     44.85 o 
   7  19   0      183.61      192.26     43.00 o 
   0  20   0        1.76       12.97     19.03 o 
   1  20   0     3661.86     3345.61     82.82 o 
   2  20   0     4658.40     4254.73    252.18 o 
   3  20   0       28.91       19.54     19.25 o 
   4  20   0        0.48        0.00     21.82 o 
   5  20   0     3132.93     2968.98    121.54 o 
   6  20   0      115.70      103.53     34.29 o 
   7  20   0      350.67      452.63     59.21 o 
   1  21   0      673.62      620.26     33.36 o 
   2  21   0     2239.00     1992.77     88.03 o 
   3  21   0        6.26        9.38     20.56 o 
   4  21   0       53.73       91.08     29.72 o 
   5  21   0       21.28       40.67     27.71 o 
   6  21   0      198.26      253.98     45.71 o 
   7  21   0       12.66       55.41     38.24 o 
   0  22   0        1.29       14.08     19.77 o 
   1  22   0     1717.62     1718.96     53.92 o 
   2  22   0      761.31      724.10     89.63 o 
   3  22   0      183.38      231.88     37.71 o 
   4  22   0        0.23        5.03     24.08 o 
   5  22   0      180.88      161.48     36.28 o 
   6  22   0      163.54      208.73     44.96 o 
   1  23   0      414.85      456.23     35.94 o 
   2  23   0     3120.66     3320.81    227.51 o 
   3  23   0       29.83       48.47     25.98 o 
   4  23   0      117.69       80.19     29.08 o 
   5  23   0        4.52        9.47     24.39 o 
   6  23   0      215.96      235.14     47.86 o 
   0  24   0       17.56       22.32     20.58 o 
   1  24   0        0.76        7.96     21.14 o 
   2  24   0     1446.89     1392.84    107.97 o 
   3  24   0       74.19       80.85     29.64 o 
   4  24   0      175.91      217.21     41.03 o 
   5  24   0       18.56       22.71     27.91 o 
   6  24   0      159.13      144.64     43.69 o 
   1  25   0       74.54       66.25     26.36 o 
   2  25   0        1.25       18.62     23.13 o 
   3  25   0      147.09      203.74     38.72 o 
   4  25   0       84.29       78.99     32.28 o 
   5  25   0       20.84       51.55     33.93 o 
   0  26   0      417.81      457.76     47.31 o 
   1  26   0       57.37       74.82     27.02 o 
   2  26   0        1.27        9.16     25.02 o 
   3  26   0      256.74      258.02     42.64 o 
   4  26   0      248.43      270.69     47.82 o 
   5  26   0        7.47        3.78     31.83 o 
   1  27   0      322.01      366.10     45.48 o 
   2  27   0        0.24        6.71     27.36 o 
   3  27   0        3.65        4.61     28.35 o 
   4  27   0       38.25       24.12     32.14 o 
   1  28   0      114.76      129.91     33.73 o 
   2  28   0       45.43       64.22     31.42 o 
   3  28   0       11.72       25.58     29.87 o 
   1  29   0      127.98      149.98     56.33 o 
   2  29   0        0.65       37.97     28.54 o 
   3  29   0       18.49       33.52     32.50 o 
   1  30   0      293.31      338.65     75.11 o 
   2  30   0       24.98       28.45     31.33 o 
  -9   1   1       79.86      107.65     30.37 o 
  -8   1   1       22.86       54.84     22.73 o 
  -7   1   1     3949.05     3994.09     88.42 o 
  -6   1   1     1188.45     1193.98     38.93 o 
  -5   1   1      176.53      155.82     17.87 o 
  -4   1   1      471.81      437.04     27.55 o 
  -3   1   1     2327.52     2315.80     56.66 o 
  -2   1   1      206.45      251.47     15.42 o 
  -1   1   1     1782.30     1999.04     49.07 o 
   0   1   1    12768.33    14233.08    519.00 o 
   1   1   1    59145.84    64359.86    637.61 o 
   2   1   1     1486.06     1498.94     21.64 o 
   3   1   1      828.82      804.40     19.48 o 
   4   1   1     5522.52     4951.06     55.74 o 
   5   1   1    33371.56    33874.61    436.88 o 
   6   1   1      965.21     1038.58     39.20 o 
   7   1   1        1.49        0.00     15.59 o 
   8   1   1     2152.95     2209.62    150.66 o 
   9   1   1      128.70      131.60     33.84 o 
  -9   2   1        3.96       34.15     24.38 o 
  -8   2   1      348.35      364.63     56.77 o 
  -7   2   1     2848.18     3096.94    105.45 o 
  -6   2   1     6253.10     6300.18     98.24 o 
  -5   2   1     1600.82     1571.78     46.36 o 
  -4   2   1    13558.07    14847.60    292.25 o 
  -3   2   1     7353.56     6953.60    246.94 o 
  -2   2   1    10752.44    12421.92    454.15 o 
  -1   2   1      302.35      254.38     12.51 o 
   0   2   1     8577.55     9189.80    121.30 o 
   1   2   1    28398.91    30999.75    381.55 o 
   2   2   1     3194.97     3309.26     31.58 o 
   3   2   1      123.50      114.88      8.79 o 
   4   2   1      179.20      219.71     13.35 o 
   5   2   1     5177.45     5419.84     65.58 o 
   6   2   1        7.72       26.85     12.12 o 
   7   2   1       96.59      120.18     25.90 o 
   8   2   1       18.34       46.96     25.30 o 
   9   2   1        0.88       29.74     25.23 o 
  -9   3   1      133.94      211.06     36.40 o 
  -8   3   1      212.48      284.75     37.20 o 
  -7   3   1    11011.98    10950.06    176.98 o 
  -6   3   1     4626.01     4457.53     75.43 o 
  -5   3   1     1395.68     1588.93     50.30 o 
  -4   3   1     2698.16     2642.84     57.67 o 
  -3   3   1      120.22      121.09     13.88 o 
  -2   3   1     4801.73     5213.28    102.84 o 
  -1   3   1      427.43      426.51     30.23 o 
   0   3   1     3523.85     3717.16     79.13 o 
   1   3   1     1249.03     1352.34     27.47 o 
   2   3   1     6968.64     7466.24     77.91 o 
   3   3   1     4949.13     4954.95     46.56 o 
   4   3   1     7468.55     7865.07     87.94 o 
   5   3   1     1740.51     1730.45     36.62 o 
   6   3   1       19.15        0.00     12.18 o 
   7   3   1       64.72       83.50     18.97 o 
   8   3   1       10.99       57.26     23.77 o 
   9   3   1      362.24      388.21     49.61 o 
  -9   4   1        1.98       12.66     25.76 o 
  -8   4   1      573.78      557.28     40.32 o 
  -7   4   1      282.69      271.55     35.28 o 
  -6   4   1     2415.81     2217.00     65.45 o 
  -5   4   1      790.38      804.01     29.59 o 
  -4   4   1      121.34      126.86     12.68 o 
  -3   4   1       59.01       69.90      8.80 o 
  -2   4   1     5856.57     6157.76     77.04 o 
  -1   4   1    16176.31    17485.51    345.98 o 
   0   4   1      617.54      655.20     14.00 o 
   1   4   1      360.06      400.91     16.38 o 
   2   4   1     1760.61     1842.91     39.57 o 
   3   4   1     8781.69     9458.88    109.99 o 
   4   4   1     3765.34     3909.71     62.11 o 
   5   4   1        7.41       14.06     11.50 o 
   6   4   1      799.66      745.99     39.35 o 
   7   4   1      186.09      204.88     24.50 o 
   8   4   1      311.29      383.97     45.47 o 
   9   4   1      192.99      171.92     38.69 o 
  -9   5   1       89.18      128.38     45.85 o 
  -8   5   1      566.85      565.47     41.16 o 
  -7   5   1      148.93      154.18     23.19 o 
  -6   5   1        0.20       13.20     14.26 o 
  -5   5   1      192.15      176.06     17.74 o 
  -4   5   1      123.59      106.30     11.67 o 
  -3   5   1      100.96      124.58     10.75 o 
  -2   5   1       42.60       91.71      7.30 o 
  -1   5   1      727.54      681.30     17.23 o 
   0   5   1      947.02     1003.91     19.16 o 
   1   5   1      248.59      246.53     14.14 o 
   2   5   1    34222.91    35746.16    207.39 o 
   3   5   1       16.05       13.01      6.73 o 
   4   5   1       10.25       25.45      7.87 o 
   5   5   1     1281.81     1145.84     45.20 o 
   6   5   1        1.24        2.00     13.26 o 
   7   5   1      129.44      139.45     22.45 o 
   8   5   1      443.72      490.33     50.77 o 
   9   5   1       17.75       45.70     30.41 o 
  -8   6   1      693.06      642.87     53.15 o 
  -7   6   1      394.72      399.72     32.97 o 
  -6   6   1      108.85      125.04     21.48 o 
  -5   6   1     6642.33     6826.79    114.15 o 
  -4   6   1     1981.81     1933.71     40.47 o 
  -3   6   1     2838.98     2899.95    107.18 o 
  -2   6   1     6275.98     6595.20    163.75 o 
  -1   6   1      493.48      465.82     24.74 o 
   0   6   1     3397.69     3586.38     56.73 o 
   1   6   1     1192.71     1169.43     18.05 o 
   2   6   1     4599.60     4533.82     67.28 o 
   3   6   1     4531.17     4840.03    125.17 o 
   4   6   1        4.00       15.91      6.95 o 
   5   6   1     1256.15     1182.01     55.46 o 
   6   6   1     3159.08     2988.06     92.85 o 
   7   6   1     2609.68     2431.25     77.18 o 
   8   6   1      152.61      141.70     42.58 o 
   9   6   1       44.48       68.12     32.42 o 
  -9   7   1      412.26      301.97     66.59 o 
  -8   7   1        1.52       18.09     18.70 o 
  -7   7   1      233.88      229.23     26.38 o 
  -6   7   1     2943.61     2918.55    143.28 o 
  -5   7   1     4270.95     4311.21     75.10 o 
  -4   7   1      493.49      459.69     27.69 o 
  -3   7   1     2423.17     2776.85     77.00 o 
  -2   7   1     1880.66     2035.24     43.99 o 
  -1   7   1      372.91      368.12     16.89 o 
   0   7   1       10.19       10.52      5.40 o 
   1   7   1       11.52       18.67      4.99 o 
   2   7   1     7993.80     8016.18    134.58 o 
   3   7   1      433.20      380.64     24.00 o 
   4   7   1      491.11      503.04     41.02 o 
   5   7   1       80.47       64.68     15.94 o 
   6   7   1      404.93      350.40     29.53 o 
   7   7   1       19.79       33.75     17.07 o 
   8   7   1       52.08       60.48     34.28 o 
   9   7   1       52.07       80.95     31.25 o 
  -9   8   1     3104.35     3160.06    179.26 o 
  -8   8   1      356.09      377.29     35.38 o 
  -7   8   1      304.33      348.94     31.12 o 
  -6   8   1      573.54      590.19     36.93 o 
  -5   8   1      446.57      412.49     29.17 o 
  -4   8   1      307.12      304.40     17.88 o 
  -3   8   1     5935.41     6417.61    155.23 o 
  -2   8   1    22497.04    24477.16    520.92 o 
  -1   8   1       79.02       93.02      9.47 o 
   0   8   1       44.54       52.02      7.57 o 
   1   8   1      336.25      323.16     12.15 o 
   2   8   1     8475.63     8727.29     89.83 o 
   3   8   1    17305.41    17120.38    158.83 o 
   4   8   1      380.09      323.02     28.90 o 
   5   8   1      143.36      143.54     20.51 o 
   6   8   1      420.80      368.54     30.57 o 
   7   8   1      698.41      750.86     45.31 o 
   8   8   1      314.73      292.35     33.45 o 
   9   8   1       47.33       90.58     34.02 o 
  -9   9   1       32.99       64.93     33.07 o 
  -8   9   1       89.89       88.48     28.72 o 
  -7   9   1      105.99       87.98     19.84 o 
  -6   9   1     2575.51     2375.40     71.50 o 
  -5   9   1     1588.28     1410.60     50.86 o 
  -4   9   1      929.86      994.50     48.97 o 
  -3   9   1     8098.30     8629.61    209.88 o 
  -2   9   1     8884.10     9707.46    274.45 o 
  -1   9   1      141.07      114.01     10.50 o 
   0   9   1     2800.44     2810.98     42.28 o 
   1   9   1      592.48      537.06     17.85 o 
   2   9   1     3432.43     3675.99     38.12 o 
   3   9   1     2449.72     2312.63     82.15 o 
   4   9   1      202.35      237.89     23.12 o 
   5   9   1        0.92       10.37     13.91 o 
   6   9   1     2688.86     2527.81     76.48 o 
   7   9   1     1030.70      974.04     52.10 o 
   8   9   1      742.84      752.21     50.29 o 
   9   9   1      481.36      701.75     90.39 o 
  -9  10   1      252.29      318.62     48.71 o 
  -8  10   1      165.44      187.99     35.27 o 
  -7  10   1      600.84      547.80     50.02 o 
  -6  10   1       15.15       26.97     15.09 o 
  -5  10   1      548.23      554.56     34.03 o 
  -4  10   1     1047.79      956.89     54.58 o 
  -3  10   1     1827.61     1834.51     59.26 o 
  -2  10   1    13296.01    13589.03    424.41 o 
  -1  10   1       68.07       75.31      9.66 o 
   0  10   1     1700.53     1851.20     36.15 o 
   1  10   1     6141.99     6377.67    123.41 o 
   2  10   1    16232.68    15755.22    206.50 o 
   3  10   1    14671.24    14644.79    232.42 o 
   4  10   1      525.46      583.57     34.09 o 
   5  10   1       74.35       63.04     17.38 o 
   6  10   1     2784.81     2679.54    110.89 o 
   7  10   1      966.15      967.74     52.64 o 
   8  10   1      722.69      793.08     52.11 o 
  -9  11   1       75.60      137.81     45.42 o 
  -8  11   1      235.31      250.51     39.81 o 
  -7  11   1      459.53      485.31     48.63 o 
  -6  11   1      591.69      598.61     38.12 o 
  -5  11   1     2112.89     1962.10     61.31 o 
  -4  11   1     7392.12     7464.31    220.99 o 
  -3  11   1    11296.76    11959.20    304.56 o 
  -2  11   1     4070.27     3999.57    116.13 o 
  -1  11   1     5526.96     5483.69    140.88 o 
   0  11   1     2700.07     2730.91     51.50 o 
   1  11   1    11730.46    12576.16    105.80 o 
   2  11   1       62.58       52.27      8.66 o 
   3  11   1       40.42       30.77     11.41 o 
   4  11   1     1333.13     1254.35     57.28 o 
   5  11   1     1078.61     1075.42     49.07 o 
   6  11   1      330.02      363.52     32.11 o 
   7  11   1     1243.18     1170.29     58.64 o 
   8  11   1     1720.85     1735.28     76.55 o 
  -9  12   1      145.72      165.47     46.83 o 
  -8  12   1      139.32      149.96     34.59 o 
  -7  12   1     2113.18     1916.76     93.35 o 
  -6  12   1      391.08      412.54     42.61 o 
  -5  12   1     2731.51     2576.92     71.44 o 
  -4  12   1     8687.07     8482.58    254.36 o 
  -3  12   1     1834.85     1910.76     67.41 o 
  -2  12   1       14.78        7.95      8.42 o 
  -1  12   1      175.66      119.03     12.83 o 
   0  12   1     3002.58     2967.20     51.53 o 
   1  12   1       15.60       34.63      9.97 o 
   2  12   1     2256.03     2020.35     62.27 o 
   3  12   1      591.07      639.94     34.51 o 
   4  12   1     4533.34     4517.96    123.76 o 
   5  12   1     1607.20     1621.66    104.07 o 
   6  12   1       29.58       55.35     16.96 o 
   7  12   1      975.40      878.26     55.97 o 
   8  12   1      268.15      254.33     45.52 o 
  -8  13   1       41.61       88.44     33.65 o 
  -7  13   1      192.38      221.50     36.11 o 
  -6  13   1       28.58       34.39     19.93 o 
  -5  13   1      197.85      180.78     22.62 o 
  -4  13   1     6482.36     6441.09    157.20 o 
  -3  13   1      156.28      179.64     14.01 o 
  -2  13   1      173.41      203.41     17.71 o 
  -1  13   1      800.45      762.07     27.73 o 
   0  13   1     3159.43     3214.10     54.59 o 
   1  13   1    10815.64    11143.00    100.62 o 
   2  13   1      586.95      584.23     32.30 o 
   3  13   1      236.25      220.70     23.39 o 
   4  13   1       18.45       24.67     15.83 o 
   5  13   1      890.29      874.07     46.44 o 
   6  13   1      599.92      564.84     40.00 o 
   7  13   1      534.97      503.30     40.95 o 
   8  13   1      382.51      417.03     50.55 o 
  -8  14   1      508.08      523.12     57.43 o 
  -7  14   1      640.76      703.03     82.64 o 
  -6  14   1        0.06       12.75     18.52 o 
  -5  14   1       98.63       97.98     24.29 o 
  -4  14   1       32.91       37.68     16.70 o 
  -3  14   1      240.43      262.96     18.76 o 
  -2  14   1      129.61      145.13     14.82 o 
  -1  14   1      762.16      759.60     28.68 o 
   0  14   1     4642.07     4681.60     79.76 o 
   1  14   1     1235.45     1192.72     34.21 o 
   2  14   1      638.88      626.44     36.12 o 
   3  14   1      113.30      151.35     21.23 o 
   4  14   1      958.16      940.30     45.94 o 
   5  14   1      576.15      624.45     40.49 o 
   6  14   1       81.11      115.37     21.73 o 
   7  14   1        9.81        3.24     22.95 o 
   8  14   1      199.38      245.99     67.03 o 
  -8  15   1      248.92      286.50     46.90 o 
  -7  15   1      650.97      661.20     62.12 o 
  -6  15   1       53.94       78.50     25.58 o 
  -5  15   1       33.01       31.17     22.15 o 
  -4  15   1     5843.79     5706.18    141.33 o 
  -3  15   1     6291.11     6042.11     91.55 o 
  -2  15   1     2860.80     2789.32     91.52 o 
  -1  15   1      825.32      772.72     30.05 o 
   0  15   1       33.83       32.48     11.62 o 
   1  15   1     1054.97      929.40     42.76 o 
   2  15   1       69.08       98.57     15.94 o 
   3  15   1        0.52        0.00     12.24 o 
   4  15   1     1922.75     1751.91     66.94 o 
   5  15   1     1384.48     1273.97     76.10 o 
   6  15   1      185.41      183.44     27.12 o 
   7  15   1        0.77        5.86     23.23 o 
   8  15   1       42.16       55.76     33.41 o 
  -8  16   1      140.54      141.14     38.37 o 
  -7  16   1      470.47      524.82     66.16 o 
  -6  16   1      254.92      261.51     38.37 o 
  -5  16   1      435.11      380.11     42.95 o 
  -4  16   1      617.19      572.32     48.29 o 
  -3  16   1      228.26      219.49     23.19 o 
  -2  16   1      368.88      348.14     30.32 o 
  -1  16   1      149.88      144.52     16.21 o 
   0  16   1     1444.01     1436.79     41.29 o 
   1  16   1     1938.69     1892.20     46.00 o 
   2  16   1        9.77        0.00     11.83 o 
   3  16   1      925.86      924.00     57.26 o 
   4  16   1      820.66      787.50     43.76 o 
   5  16   1        5.31        0.00     16.43 o 
   6  16   1       77.01       64.82     26.00 o 
   7  16   1       45.90       46.49     30.00 o 
   8  16   1       12.78       35.58     34.91 o 
  -8  17   1      220.42      272.98     48.75 o 
  -7  17   1      217.49      197.52     38.66 o 
  -6  17   1       39.78       39.55     23.79 o 
  -5  17   1      844.84      763.39     59.29 o 
  -4  17   1        2.63        0.00     15.79 o 
  -3  17   1        9.46       14.98     12.91 o 
  -2  17   1       28.15       30.17     12.71 o 
  -1  17   1     1427.44     1515.42     44.29 o 
   0  17   1      274.98      271.08     20.80 o 
   1  17   1     1643.32     1629.36     70.91 o 
   2  17   1      529.80      469.73     47.27 o 
   3  17   1      618.20      578.85     47.40 o 
   4  17   1     1246.23     1277.66     56.09 o 
   5  17   1      676.15      691.40     44.10 o 
   6  17   1       22.35       45.04     25.90 o 
   7  17   1       39.50       40.58     32.27 o 
  -8  18   1      271.18      322.66     53.24 o 
  -7  18   1       98.42      113.29     34.18 o 
  -6  18   1      347.75      280.92     42.08 o 
  -5  18   1     1230.10     1097.50     72.17 o 
  -4  18   1      231.75      227.18     33.86 o 
  -3  18   1      938.41     1009.24     61.60 o 
  -2  18   1      489.51      469.32     27.15 o 
  -1  18   1      620.95      642.41     30.84 o 
   0  18   1     3581.42     3547.68     68.69 o 
   1  18   1      431.16      371.53     24.66 o 
   2  18   1     2627.77     2346.12     90.42 o 
   3  18   1       34.41       32.94     20.51 o 
   4  18   1      142.43      154.45     30.10 o 
   5  18   1      137.95       96.04     37.88 o 
   6  18   1      188.25      174.54     38.06 o 
   7  18   1      391.45      413.15     54.07 o 
  -7  19   1       48.63       51.23     32.96 o 
  -6  19   1       77.52       70.43     29.58 o 
  -5  19   1     1356.22     1267.13     79.43 o 
  -4  19   1      141.32      138.72     29.75 o 
  -3  19   1      295.36      282.18     35.51 o 
  -2  19   1     2822.11     2620.27    102.99 o 
  -1  19   1      278.69      284.94     23.00 o 
   0  19   1     3377.20     3405.23     69.52 o 
   1  19   1      469.71      495.24     36.40 o 
   2  19   1      734.49      747.20     53.85 o 
   3  19   1     2454.00     2264.49    112.88 o 
   4  19   1     1132.71      985.78     67.19 o 
   5  19   1      141.24      178.62     36.78 o 
   6  19   1       69.81       91.44     31.65 o 
   7  19   1      271.73      250.22     47.08 o 
  -7  20   1       79.88      136.79     39.72 o 
  -6  20   1      756.87      761.93     66.99 o 
  -5  20   1     3933.30     3771.42    136.10 o 
  -4  20   1       38.87       88.55     28.00 o 
  -3  20   1       88.08       79.74     37.12 o 
  -2  20   1      356.75      396.38     36.34 o 
  -1  20   1     3332.82     3240.79     84.16 o 
   0  20   1     1681.06     1783.27     53.20 o 
   1  20   1       18.81       63.83     17.47 o 
   2  20   1      141.54      152.02     31.79 o 
   3  20   1       59.12       44.25     23.17 o 
   4  20   1      261.97      277.25     40.45 o 
   5  20   1      170.45      193.12     38.22 o 
   6  20   1       29.91       65.23     33.64 o 
   7  20   1        3.35        9.74     32.79 o 
  -7  21   1        3.09        5.68     29.31 o 
  -6  21   1        2.87       25.31     31.22 o 
  -5  21   1       28.67       64.71     28.98 o 
  -4  21   1      474.35      507.12     51.80 o 
  -3  21   1       61.72       53.57     25.98 o 
  -2  21   1     1950.08     1924.83     74.66 o 
  -1  21   1        2.12       28.59     14.29 o 
   0  21   1      319.97      369.38     27.44 o 
   1  21   1      623.92      577.07     38.23 o 
   2  21   1     3740.21     3471.35    117.72 o 
   3  21   1      108.96       94.99     28.31 o 
   4  21   1      593.25      570.49     56.39 o 
   5  21   1       38.61       73.68     32.27 o 
   6  21   1      349.47      397.15     53.33 o 
  -6  22   1       99.71       68.63     39.19 o 
  -5  22   1      346.10      359.94     48.59 o 
  -4  22   1      354.35      411.19     48.24 o 
  -3  22   1      312.30      368.46     44.23 o 
  -2  22   1     1306.83     1271.42     56.59 o 
  -1  22   1     2057.94     1963.35     74.21 o 
   0  22   1       69.55       68.35     16.99 o 
   1  22   1       87.95      104.99     26.85 o 
   2  22   1       27.70       29.29     21.36 o 
   3  22   1     4168.63     4234.35    184.94 o 
   4  22   1       50.10       42.90     28.63 o 
   5  22   1       55.90       92.45     31.57 o 
   6  22   1       66.26       89.62     36.97 o 
  -6  23   1      288.48      300.15     49.23 o 
  -5  23   1      312.08      368.79     50.25 o 
  -4  23   1        5.67       10.82     25.81 o 
  -3  23   1      127.37      112.74     29.36 o 
  -2  23   1      563.29      644.77     62.23 o 
  -1  23   1     1418.12     1385.53     53.94 o 
   0  23   1       11.48       18.01     14.41 o 
   1  23   1      186.94      195.45     33.46 o 
   2  23   1        4.01       18.73     20.35 o 
   3  23   1     1196.97     1026.56     93.89 o 
   4  23   1      484.25      417.12     50.84 o 
   5  23   1       39.19       41.57     31.03 o 
   6  23   1       17.38       39.24     32.16 o 
  -6  24   1      287.43      319.64     54.65 o 
  -5  24   1      405.67      457.25     56.19 o 
  -4  24   1       30.73       36.48     26.51 o 
  -3  24   1        5.46       21.25     24.93 o 
  -2  24   1      588.62      700.89     58.02 o 
  -1  24   1      733.33      810.27     40.39 o 
   0  24   1       86.99      117.06     19.86 o 
   1  24   1       26.08       32.80     22.72 o 
   2  24   1       18.38       21.30     21.29 o 
   3  24   1      807.37      902.02     69.86 o 
   4  24   1        2.58       28.63     26.14 o 
   5  24   1       68.34       94.95     36.68 o 
  -5  25   1      158.77      155.44     41.39 o 
  -4  25   1      181.97      209.18     40.90 o 
  -3  25   1       86.74      102.08     31.82 o 
  -2  25   1        6.66        5.60     22.43 o 
  -1  25   1       61.06       95.68     23.05 o 
   0  25   1       59.44       44.50     19.81 o 
   1  25   1      351.34      356.57     42.67 o 
   2  25   1      380.93      322.49     43.86 o 
   3  25   1      100.28      150.91     34.78 o 
   4  25   1       40.03       65.32     33.48 o 
   5  25   1       65.81       47.66     33.45 o 
  -5  26   1       99.20      160.59     41.32 o 
  -4  26   1       13.66       23.59     28.46 o 
  -3  26   1       16.06       28.56     26.96 o 
  -2  26   1        0.29       10.17     24.44 o 
  -1  26   1       27.68       28.47     29.48 o 
   0  26   1        2.54        0.00     21.51 o 
   1  26   1       25.35       36.88     25.71 o 
   2  26   1       85.63      128.20     31.45 o 
   3  26   1       38.47       48.12     28.55 o 
   4  26   1       47.26       51.96     32.30 o 
  -4  27   1       74.98       61.51     32.12 o 
  -3  27   1        9.90       15.10     27.63 o 
  -2  27   1       12.10       18.95     26.60 o 
  -1  27   1       19.06       22.56     26.85 o 
   0  27   1       82.15      102.81     30.54 o 
   1  27   1      177.74      191.10     36.14 o 
   2  27   1       10.90       24.99     26.27 o 
   3  27   1        2.12       12.93     31.56 o 
   4  27   1      406.96      399.92     57.49 o 
  -4  28   1      156.50      171.44     45.16 o 
  -3  28   1       45.12       96.96     37.35 o 
  -2  28   1       68.89      196.99     40.16 o 
  -1  28   1       12.64        0.00     39.96 o 
   0  28   1       93.24      118.34     50.22 o 
   1  28   1      109.16      144.97     36.03 o 
   2  28   1       11.99       22.17     28.95 o 
   3  28   1        6.91       20.40     29.86 o 
  -3  29   1      135.63      197.38     43.85 o 
  -2  29   1      160.21      363.84     52.10 o 
   0  29   1       36.29       47.38     46.51 o 
   1  29   1        2.23        0.00     27.23 o 
   2  29   1       27.65       41.72     32.70 o 
  -2  30   1       16.69       49.14     37.05 o 
   1  30   1       51.19       84.37     33.35 o 
  -9   0   2       22.23       49.35     34.72 o 
  -8   0   2      438.03      454.59     60.04 o 
  -7   0   2     1041.58     1088.46     59.58 o 
  -6   0   2     6361.59     6250.03    176.64 o 
  -5   0   2        0.76        6.77     19.43 o 
  -4   0   2       88.40       89.52     22.49 o 
  -3   0   2    14715.09    15811.22    219.22 o 
  -2   0   2     1994.53     2118.79     66.81 o 
  -1   0   2     2289.49     2252.59     42.30 o 
   0   0   2     1396.76     1515.83     35.28 o 
   1   0   2     9949.97    11278.10    177.62 o 
   2   0   2     1105.79     1138.53     27.67 o 
   3   0   2      111.12      124.33     14.69 o 
   4   0   2       85.32       87.54     13.56 o 
   5   0   2     5989.80     5843.73     91.93 o 
   6   0   2      256.33      220.09     46.07 o 
   7   0   2        5.26       48.69     27.29 o 
   8   0   2      128.64       83.41     38.43 o 
   9   0   2      117.21      102.84     53.06 o 
  -9   1   2       11.83       28.93     28.06 o 
  -8   1   2      150.63      149.70     29.56 o 
  -7   1   2      442.47      494.00     38.83 o 
  -6   1   2       57.21       78.12     21.06 o 
  -5   1   2       40.73       53.76     16.02 o 
  -4   1   2     3893.61     4077.67    138.10 o 
  -3   1   2    19849.65    21662.31    288.87 o 
  -2   1   2      769.15      844.78     35.70 o 
  -1   1   2     3529.95     3576.91     93.09 o 
   0   1   2     6987.03     7310.30     64.36 o 
   1   1   2    15369.57    16145.25    194.36 o 
   2   1   2    17301.05    18939.66    143.65 o 
   3   1   2      109.35      111.72      8.47 o 
   4   1   2       72.19       62.43      9.09 o 
   5   1   2     5641.39     5380.89     74.23 o 
   6   1   2     3016.36     2831.60    102.49 o 
   7   1   2      442.85      404.95     43.51 o 
   8   1   2      365.16      404.31     47.53 o 
   9   1   2      104.36      109.58     34.43 o 
  -9   2   2      198.76      296.73     56.77 o 
  -8   2   2      471.90      495.83     37.56 o 
  -7   2   2     2784.61     2675.08    120.38 o 
  -6   2   2     2370.65     2330.20     63.71 o 
  -5   2   2        3.76       19.37     14.23 o 
  -4   2   2     2622.20     2847.78     69.88 o 
  -3   2   2       24.95       28.38     11.26 o 
  -2   2   2    53221.88    60166.82    338.17 o 
  -1   2   2     5626.34     5946.57    146.51 o 
   0   2   2     2287.73     2463.99     42.18 o 
   1   2   2    12704.04    14192.39    251.16 o 
   2   2   2     4440.56     4854.46     53.02 o 
   3   2   2       12.59       28.18      6.23 o 
   4   2   2     8118.79     8162.76     68.50 o 
   5   2   2     9837.65     9792.13    102.70 o 
   6   2   2     9630.04     9683.89    121.61 o 
   7   2   2      959.76      899.92     82.97 o 
   8   2   2       48.97       71.11     26.62 o 
   9   2   2      511.05      612.05     62.45 o 
  -9   3   2       85.20      149.35     47.82 o 
  -8   3   2      357.80      373.92     34.12 o 
  -7   3   2       42.06       54.59     18.33 o 
  -6   3   2     2541.41     2451.40     83.99 o 
  -5   3   2      194.35      234.03     24.89 o 
  -4   3   2      309.29      317.20     25.43 o 
  -3   3   2     1065.92     1092.07     90.83 o 
  -2   3   2   117481.07   126573.13   1779.67 o 
  -1   3   2    32401.07    36121.02    529.54 o 
   0   3   2     3346.80     3551.08     42.23 o 
   1   3   2     3560.25     3787.57     53.07 o 
   2   3   2     3748.40     3958.35     44.76 o 
   3   3   2      631.96      552.44     15.94 o 
   4   3   2     3728.38     3945.70     60.49 o 
   5   3   2       92.49       88.12     16.51 o 
   6   3   2      808.88      821.08     37.11 o 
   7   3   2       26.69       38.57     20.73 o 
   8   3   2      801.32      806.28     65.50 o 
   9   3   2       68.54       81.93     34.46 o 
  -9   4   2      633.87      679.04     81.00 o 
  -8   4   2        4.62       22.68     19.46 o 
  -7   4   2     3023.04     2984.03     81.81 o 
  -6   4   2     4314.43     4107.41     73.26 o 
  -5   4   2       60.18       88.81     13.55 o 
  -4   4   2     1118.15      996.99     41.82 o 
  -3   4   2      516.77      538.44     37.77 o 
  -2   4   2    37054.95    40218.69   1331.24 o 
  -1   4   2    27178.73    29930.48    628.67 o 
   0   4   2     1316.82     1274.06     24.11 o 
   1   4   2     3622.37     3688.31     73.04 o 
   2   4   2     4361.03     4524.01    107.76 o 
   3   4   2     1886.15     1858.10     26.76 o 
   4   4   2      201.46      238.64     13.18 o 
   5   4   2      999.80      925.71     41.54 o 
   6   4   2        8.68       20.93     12.41 o 
   7   4   2     1062.10     1010.04     66.94 o 
   8   4   2      495.34      525.22     54.69 o 
   9   4   2      247.31      284.76     45.99 o 
  -9   5   2      330.68      373.58     67.25 o 
  -8   5   2     1088.89     1094.95     61.30 o 
  -7   5   2       28.36       51.18     19.37 o 
  -6   5   2     2230.53     2258.99     72.55 o 
  -5   5   2      185.72      167.98     16.06 o 
  -4   5   2     6601.91     6593.57     95.49 o 
  -3   5   2     2880.86     2739.68     83.77 o 
  -2   5   2     4538.37     4939.13     72.86 o 
  -1   5   2      827.49      874.97     30.50 o 
   0   5   2     1915.11     1934.16     38.42 o 
   1   5   2      994.16      964.42     29.23 o 
   2   5   2       61.12       75.45     12.08 o 
   3   5   2       44.10       28.12     11.09 o 
   4   5   2      650.44      658.43     26.16 o 
   5   5   2      295.16      275.84     24.84 o 
   6   5   2      113.90      132.26     20.45 o 
   7   5   2      907.81      811.71     60.36 o 
   8   5   2      129.95      179.71     35.13 o 
   9   5   2       48.59       86.69     32.32 o 
  -9   6   2     1029.03     1053.28    103.93 o 
  -8   6   2      110.31      130.68     25.17 o 
  -7   6   2      841.99      858.16     46.62 o 
  -6   6   2      268.03      291.40     25.27 o 
  -5   6   2      106.25      137.21     15.31 o 
  -4   6   2    10995.82    11141.81    259.65 o 
  -3   6   2     4421.75     4201.95    133.10 o 
  -2   6   2      110.34       82.87      7.99 o 
  -1   6   2    24654.44    26209.17    716.91 o 
   0   6   2     2467.27     2451.79     60.57 o 
   1   6   2     3407.63     3361.01    140.64 o 
   2   6   2      174.38      260.80     19.01 o 
   3   6   2     2537.69     2866.41     62.65 o 
   4   6   2      142.64      163.79     18.85 o 
   5   6   2        9.97       17.90     13.19 o 
   6   6   2      200.20      203.79     23.93 o 
   7   6   2        0.11       14.59     14.59 o 
   8   6   2       19.74       42.16     25.83 o 
   9   6   2       67.27       98.60     34.03 o 
  -9   7   2      962.28      999.81     73.72 o 
  -8   7   2       89.94      112.40     30.45 o 
  -7   7   2      639.68      542.08     38.68 o 
  -6   7   2      552.60      552.62     35.58 o 
  -5   7   2     1756.28     1668.87     49.13 o 
  -4   7   2    17669.58    18424.20    436.17 o 
  -3   7   2     2563.09     2517.26     78.84 o 
  -2   7   2     1693.52     1820.44     45.84 o 
  -1   7   2     3364.67     3597.17     89.28 o 
   0   7   2     1508.49     1521.10     32.48 o 
   1   7   2        4.44        8.70      4.96 o 
   2   7   2    17507.96    17758.41    256.50 o 
   3   7   2    37594.85    38494.35    450.19 o 
   4   7   2     5047.66     5093.53     92.83 o 
   5   7   2       86.92      118.96     19.37 o 
   6   7   2      329.61      312.82     32.77 o 
   7   7   2     1443.49     1473.94     75.32 o 
   8   7   2     1110.50     1214.65     80.24 o 
  -9   8   2      264.71      282.79     45.92 o 
  -8   8   2      319.67      308.68     42.44 o 
  -7   8   2       71.75       81.11     20.16 o 
  -6   8   2     1509.95     1475.45     55.06 o 
  -5   8   2     3946.86     3952.50    130.50 o 
  -4   8   2      132.73      127.05     14.48 o 
  -3   8   2       41.31       74.82      9.41 o 
  -2   8   2      508.45      624.76     22.38 o 
  -1   8   2    15647.43    16437.00    254.61 o 
   0   8   2    14204.08    15289.61    250.07 o 
   1   8   2        2.64        6.12      5.34 o 
   2   8   2     8630.41     8929.84    231.82 o 
   3   8   2    10634.25    10729.95    175.54 o 
   4   8   2     1543.49     1539.06     52.48 o 
   5   8   2        8.05       25.35     15.29 o 
   6   8   2     2621.47     2661.11     90.93 o 
   7   8   2       21.95       51.32     18.61 o 
   8   8   2      528.47      601.55     59.19 o 
  -9   9   2      947.17     1060.38     93.34 o 
  -8   9   2     1204.44     1169.94     74.69 o 
  -7   9   2      281.11      233.82     34.42 o 
  -6   9   2      163.25      176.78     23.08 o 
  -5   9   2     2101.85     2099.46     74.06 o 
  -4   9   2     4337.15     4479.63    144.91 o 
  -3   9   2      567.96      590.15     33.80 o 
  -2   9   2     2519.79     2626.64     88.55 o 
  -1   9   2     1382.96     1304.73     31.43 o 
   0   9   2      298.38      300.57     15.27 o 
   1   9   2      227.53      229.56     11.30 o 
   2   9   2     6554.73     6972.98    108.84 o 
   3   9   2     3754.30     3658.45     76.60 o 
   4   9   2      991.11      997.11     43.85 o 
   5   9   2     1323.92     1342.87     67.66 o 
   6   9   2      878.64      840.74     45.91 o 
   7   9   2      254.47      237.79     28.97 o 
   8   9   2      428.81      470.96     71.83 o 
  -9  10   2       26.65       40.47     31.71 o 
  -8  10   2      481.32      533.56     54.38 o 
  -7  10   2      407.93      358.45     41.96 o 
  -6  10   2     1304.13     1305.89    177.51 o 
  -5  10   2      494.20      449.53     29.84 o 
  -4  10   2       94.06      128.00     12.48 o 
  -3  10   2       62.00       62.50      9.48 o 
  -2  10   2     9075.94     9376.60    256.82 o 
  -1  10   2      423.64      484.36     20.85 o 
   0  10   2     3737.69     3918.56     66.82 o 
   1  10   2     1383.35     1337.29     28.60 o 
   2  10   2     7020.25     7512.25    123.56 o 
   3  10   2     1635.55     1484.82     50.76 o 
   4  10   2       77.78      103.37     23.18 o 
   5  10   2       97.52      111.36     19.80 o 
   6  10   2       87.63       84.76     18.82 o 
   7  10   2      467.11      434.98     37.54 o 
   8  10   2       46.14       91.05     39.52 o 
  -9  11   2       22.97       26.76     31.18 o 
  -8  11   2      238.56      269.41     41.12 o 
  -7  11   2       40.83       31.16     32.53 o 
  -6  11   2      226.77      185.93     30.98 o 
  -5  11   2      619.35      543.87     32.08 o 
  -4  11   2       48.25       50.16     10.51 o 
  -3  11   2      674.60      670.52     26.18 o 
  -2  11   2      272.60      250.56     17.21 o 
  -1  11   2      832.89      724.61     26.05 o 
   0  11   2     9673.01    10036.31    148.81 o 
   1  11   2      532.49      470.57     19.22 o 
   2  11   2       67.38       96.31      8.85 o 
   3  11   2     1700.92     1565.56     52.92 o 
   4  11   2      372.95      333.18     28.27 o 
   5  11   2      741.64      673.59     40.07 o 
   6  11   2      319.93      291.87     30.09 o 
   7  11   2     1815.78     1795.51     73.52 o 
   8  11   2      928.49      971.53     62.55 o 
  -9  12   2       28.45       55.90     35.36 o 
  -8  12   2      175.88      167.62     36.41 o 
  -7  12   2      113.74       95.83     28.23 o 
  -6  12   2      506.84      516.34     47.47 o 
  -5  12   2       92.70       79.41     22.14 o 
  -4  12   2     3769.92     3776.87     93.69 o 
  -3  12   2     1922.72     1767.10     45.56 o 
  -2  12   2      886.43      946.40     31.13 o 
  -1  12   2      161.88      173.80     15.02 o 
   0  12   2     4147.79     3959.78     71.74 o 
   1  12   2    15617.58    15725.37    234.88 o 
   2  12   2     2849.86     2894.04     46.75 o 
   3  12   2        3.96        6.29     12.27 o 
   4  12   2     3525.52     3079.87    177.62 o 
   5  12   2       12.09       13.03     13.11 o 
   6  12   2     2034.45     1993.28     73.38 o 
   7  12   2       26.86       51.69     20.27 o 
   8  12   2      496.48      535.20     45.49 o 
  -9  13   2      117.68      139.10     49.13 o 
  -8  13   2       55.02       57.86     30.43 o 
  -7  13   2      679.96      772.62     62.00 o 
  -6  13   2       15.98       27.57     21.38 o 
  -5  13   2       53.55       77.57     23.27 o 
  -4  13   2     6364.73     6246.61    223.15 o 
  -3  13   2      616.39      606.78     33.09 o 
  -2  13   2     4524.36     4403.53    184.71 o 
  -1  13   2     1971.86     2097.76     62.41 o 
   0  13   2     4777.83     5090.19     69.50 o 
   1  13   2    17257.00    17945.23    129.53 o 
   2  13   2     4746.18     4964.73    128.18 o 
   3  13   2       75.51      104.99     18.92 o 
   4  13   2     2491.66     2243.46     82.75 o 
   5  13   2     1781.43     1692.92    134.91 o 
   6  13   2       57.57       50.38     18.37 o 
   7  13   2       11.32       31.92     19.59 o 
   8  13   2      259.35      269.42     36.58 o 
  -8  14   2        0.88        3.90     25.63 o 
  -7  14   2       83.61      132.44     31.93 o 
  -6  14   2     1293.63     1107.36     73.36 o 
  -5  14   2      533.34      490.47     45.03 o 
  -4  14   2     3178.87     2813.39     72.24 o 
  -3  14   2     5797.63     5665.14    176.89 o 
  -2  14   2       61.53       75.12     13.65 o 
  -1  14   2        5.80        8.39      9.43 o 
   0  14   2      378.27      329.91     20.26 o 
   1  14   2     8411.73     8345.62     88.82 o 
   2  14   2     4286.12     3844.06    224.78 o 
   3  14   2        7.44       18.18     15.51 o 
   4  14   2       47.30       58.01     18.68 o 
   5  14   2      371.20      411.52     34.16 o 
   6  14   2     1406.06     1343.87     62.88 o 
   7  14   2        0.52        0.00     18.08 o 
   8  14   2       13.27       29.33     33.18 o 
  -8  15   2        4.48       26.04     28.12 o 
  -7  15   2      320.51      328.11     44.45 o 
  -6  15   2       35.56       51.05     24.54 o 
  -5  15   2      140.49      152.75     29.07 o 
  -4  15   2       55.85       56.04     15.43 o 
  -3  15   2      119.12      117.85     16.46 o 
  -2  15   2      219.02      214.14     18.15 o 
  -1  15   2        6.45        5.52      9.46 o 
   0  15   2      310.47      321.87     21.07 o 
   1  15   2      351.76      347.48     20.76 o 
   2  15   2      139.21      137.14     25.71 o 
   3  15   2       11.12        7.11     14.39 o 
   4  15   2      203.35      248.66     28.17 o 
   5  15   2       36.81       47.56     18.41 o 
   6  15   2      168.23      165.36     26.71 o 
   7  15   2      225.24      235.75     32.46 o 
  -8  16   2      126.56      105.44     37.66 o 
  -7  16   2       58.02       71.86     28.97 o 
  -6  16   2     1589.42     1535.19     85.37 o 
  -5  16   2       11.68        0.00     27.62 o 
  -4  16   2        5.11        6.37     11.86 o 
  -3  16   2      571.10      551.47     28.64 o 
  -2  16   2     2001.46     2009.05     55.88 o 
  -1  16   2      456.75      441.34     25.26 o 
   0  16   2     2768.71     2795.86     57.69 o 
   1  16   2     2780.95     2712.00     54.33 o 
   2  16   2      359.94      273.64     34.41 o 
   3  16   2      231.22      242.45     26.65 o 
   4  16   2     1098.71     1068.75     52.51 o 
   5  16   2     2769.38     2771.31    117.83 o 
   6  16   2      677.63      707.08     48.36 o 
   7  16   2        9.09       21.00     27.70 o 
  -8  17   2      159.01      131.84     41.51 o 
  -7  17   2       30.41       23.76     25.01 o 
  -6  17   2       11.75        6.67     23.94 o 
  -5  17   2        9.93       24.88     22.34 o 
  -4  17   2       92.50      109.50     25.24 o 
  -3  17   2     6602.77     6373.02    153.76 o 
  -2  17   2     3987.49     3997.95    123.32 o 
  -1  17   2     2298.21     2318.96     55.39 o 
   0  17   2     1651.34     1517.64     45.04 o 
   1  17   2     2489.97     2442.82     53.68 o 
   2  17   2        4.65       23.36     17.67 o 
   3  17   2       64.97       59.05     22.44 o 
   4  17   2       79.60       79.00     20.84 o 
   5  17   2       85.47      109.55     23.18 o 
   6  17   2       70.72       49.75     21.53 o 
   7  17   2        8.77        0.00     28.15 o 
  -8  18   2      229.46      268.82     49.54 o 
  -7  18   2      318.98      287.64     45.75 o 
  -6  18   2       96.46      132.79     35.90 o 
  -5  18   2      518.06      498.26     56.00 o 
  -4  18   2     1612.39     1594.72     80.10 o 
  -3  18   2     1916.91     1690.05     58.52 o 
  -2  18   2      327.84      344.04     24.62 o 
  -1  18   2      286.47      271.51     22.39 o 
   0  18   2     8055.11     7871.44    132.62 o 
   1  18   2     2540.18     2301.12    116.95 o 
   2  18   2       16.71       28.04     19.13 o 
   3  18   2     2856.24     2705.04    103.55 o 
   4  18   2      407.79      419.10     42.64 o 
   5  18   2       25.53       20.21     18.57 o 
   6  18   2      270.27      308.52     46.21 o 
   7  18   2        0.93       31.50     33.42 o 
  -7  19   2        3.78       25.06     30.27 o 
  -6  19   2        0.60       20.34     25.09 o 
  -5  19   2     1144.41      993.89    117.14 o 
  -4  19   2      485.67      441.13     46.16 o 
  -3  19   2      174.79      175.91     22.84 o 
  -2  19   2       79.35       84.59     15.98 o 
  -1  19   2      199.73      180.36     20.36 o 
   0  19   2     6115.44     6038.82     93.25 o 
   1  19   2      986.69      960.62     60.13 o 
   2  19   2     1624.43     1555.44     77.48 o 
   3  19   2        2.38        9.18     20.20 o 
   4  19   2        6.62       27.76     24.21 o 
   5  19   2       74.15       85.08     29.94 o 
   6  19   2      356.13      422.48     53.75 o 
   7  19   2      751.84      716.84     71.87 o 
  -7  20   2        5.20       24.18     28.13 o 
  -6  20   2        2.72       22.99     26.63 o 
  -5  20   2      337.07      346.73     45.61 o 
  -4  20   2      291.05      297.75     39.60 o 
  -3  20   2        2.47        0.30     14.13 o 
  -2  20   2       29.95       19.55     13.92 o 
  -1  20   2       87.34      100.98     17.55 o 
   0  20   2      217.30      245.60     29.31 o 
   1  20   2      194.95      191.77     31.15 o 
   2  20   2      644.58      660.68     63.54 o 
   3  20   2      926.54      913.00     64.36 o 
   4  20   2      270.72      257.60     38.97 o 
   5  20   2        0.67        0.00     23.68 o 
   6  20   2       49.80       67.09     32.04 o 
  -7  21   2       48.67       41.85     35.48 o 
  -6  21   2       85.91       52.67     30.95 o 
  -5  21   2      148.53      190.83     36.93 o 
  -4  21   2     2067.26     2067.61     99.89 o 
  -3  21   2       57.09       46.56     23.44 o 
  -2  21   2      615.46      679.26     35.45 o 
  -1  21   2      447.78      445.66     29.52 o 
   0  21   2        1.84        7.65     13.18 o 
   1  21   2        2.00        0.00     19.29 o 
   2  21   2      110.88      135.07     29.60 o 
   3  21   2      867.87      961.06     67.93 o 
   4  21   2     1827.70     1818.61     95.64 o 
   5  21   2        7.78       19.21     26.95 o 
   6  21   2       62.84       69.23     34.04 o 
  -7  22   2        4.38       27.02     33.73 o 
  -6  22   2       15.29       41.03     31.69 o 
  -5  22   2       79.83       94.48     32.89 o 
  -4  22   2        0.05       21.10     22.63 o 
  -3  22   2      145.77      102.65     28.30 o 
  -2  22   2       99.28      130.30     20.51 o 
  -1  22   2        8.89       12.56     13.98 o 
   0  22   2       98.46      112.77     19.22 o 
   1  22   2      296.73      342.63     40.70 o 
   2  22   2      159.25      166.32     31.87 o 
   3  22   2      765.34      697.87     60.04 o 
   4  22   2        0.66       21.96     27.57 o 
   5  22   2       16.80       18.59     27.50 o 
   6  22   2       67.16       66.79     35.70 o 
  -6  23   2      122.08      175.50     43.24 o 
  -5  23   2        5.42       22.40     27.65 o 
  -4  23   2       92.30       93.92     29.51 o 
  -3  23   2      212.80      221.53     36.15 o 
  -2  23   2      255.08      270.98     30.40 o 
  -1  23   2      865.54      942.16     42.32 o 
   0  23   2      568.03      485.16     45.62 o 
   1  23   2      837.21      770.08     59.20 o 
   2  23   2       20.71       18.82     20.42 o 
   3  23   2     1055.92     1303.49     82.20 o 
   4  23   2     1384.91     1290.18     85.45 o 
   5  23   2        4.47        4.75     27.50 o 
  -6  24   2       33.93       36.14     35.32 o 
  -5  24   2      773.78      792.60     70.38 o 
  -4  24   2       40.59       47.42     27.68 o 
  -3  24   2      588.58      590.28     55.28 o 
  -2  24   2      146.57      136.74     25.57 o 
  -1  24   2       23.45       33.85     16.55 o 
   0  24   2      138.29      179.94     33.39 o 
   1  24   2       18.12       27.98     22.19 o 
   2  24   2        1.12       23.69     24.62 o 
   3  24   2       41.26       47.62     28.87 o 
   4  24   2      862.08      854.05     73.01 o 
   5  24   2        2.25       10.07     26.52 o 
  -5  25   2       12.79        0.00     29.22 o 
  -4  25   2      209.37      197.87     38.76 o 
  -3  25   2      597.09      556.16     56.08 o 
  -2  25   2        3.75       19.77     24.49 o 
  -1  25   2       87.31      138.71     22.11 o 
   0  25   2      386.92      471.46     53.49 o 
   1  25   2        2.98        0.00     19.93 o 
   2  25   2      166.85      237.44     38.82 o 
   3  25   2        0.76        0.00     26.32 o 
   4  25   2      120.22      143.62     39.57 o 
   5  25   2        0.37       25.36     33.65 o 
  -5  26   2        5.93       32.12     34.08 o 
  -4  26   2      382.59      445.67     54.59 o 
  -3  26   2      562.15      614.55     71.07 o 
  -2  26   2      164.43      199.50     37.86 o 
  -1  26   2       52.41       63.23     23.29 o 
   0  26   2      457.92      542.68     51.96 o 
   1  26   2        3.44       15.51     22.07 o 
   2  26   2      312.65      304.15     43.39 o 
   3  26   2       21.45       27.34     29.34 o 
   4  26   2      187.93      249.87     47.85 o 
  -4  27   2       24.59       58.08     34.96 o 
  -3  27   2      445.00      527.96     58.84 o 
  -2  27   2     1193.84     1476.75     86.99 o 
  -1  27   2       72.09      157.64     51.31 o 
   0  27   2       51.47       83.36     29.18 o 
   1  27   2      164.38      171.37     34.57 o 
   2  27   2       30.90       17.29     27.75 o 
   3  27   2       13.78       57.42     37.66 o 
   4  27   2        6.68        0.00     31.65 o 
  -4  28   2        7.42        0.00     28.98 o 
  -3  28   2       45.60       71.34     35.49 o 
  -2  28   2      499.33      637.02     63.00 o 
  -1  28   2        1.52        5.02     42.79 o 
   0  28   2       38.18       61.18     29.35 o 
   1  28   2       22.43       30.10     26.32 o 
   2  28   2       57.96       57.31     31.83 o 
   3  28   2       40.00       85.13     35.09 o 
  -3  29   2       28.20       55.33     36.14 o 
  -2  29   2        5.48       24.35     34.03 o 
   0  29   2        2.45       20.93     27.71 o 
   1  29   2       88.50      115.18     35.21 o 
   2  29   2       62.91       75.08     36.15 o 
   0  30   2       64.28      106.33     51.75 o 
   1  30   2       39.11       44.55     32.31 o 
 -10   1   3      140.21      172.27     55.90 o 
  -9   1   3      485.31      518.34     71.62 o 
  -8   1   3       27.93       41.34     24.06 o 
  -7   1   3     2507.56     2617.38     90.24 o 
  -6   1   3     4353.30     4548.33    127.73 o 
  -5   1   3     1583.14     1497.86     59.11 o 
  -4   1   3      385.91      354.54     28.02 o 
  -3   1   3     1960.44     1891.65     54.60 o 
  -2   1   3     1618.24     1550.58     45.00 o 
  -1   1   3     3513.47     3692.30     52.13 o 
   0   1   3     1114.54     1194.84     21.61 o 
   1   1   3     4718.83     4996.78     62.64 o 
   2   1   3    17200.94    18191.94    197.29 o 
   3   1   3     1355.57     1202.39     27.46 o 
   4   1   3      171.53      177.24     12.25 o 
   5   1   3      483.59      491.60     26.25 o 
   6   1   3      116.74      147.89     27.64 o 
   7   1   3        2.77       21.46     19.28 o 
   8   1   3       88.58      120.90     32.54 o 
  -9   2   3       12.27       26.19     24.84 o 
  -8   2   3      166.23      192.01     34.04 o 
  -7   2   3      262.47      319.15     35.96 o 
  -6   2   3        2.42        4.46     15.42 o 
  -5   2   3     3343.35     3451.08     88.56 o 
  -4   2   3     1629.07     1779.77     58.60 o 
  -3   2   3       84.12       90.36     15.98 o 
  -2   2   3     4732.10     4874.75    104.20 o 
  -1   2   3     6383.10     6938.60    106.34 o 
   0   2   3        2.48       57.48     23.26 o 
   1   2   3      709.25      741.33     22.99 o 
   2   2   3      242.67      260.01     13.83 o 
   3   2   3      254.17      258.91     13.07 o 
   4   2   3      689.62      635.59     20.28 o 
   5   2   3      749.49      749.24     32.72 o 
   6   2   3     1366.30     1270.93     71.19 o 
   7   2   3      124.08      166.04     30.46 o 
   8   2   3       67.29       87.95     29.30 o 
  -9   3   3       12.89        0.44     37.12 o 
  -8   3   3      250.07      283.88     30.59 o 
  -7   3   3      296.76      280.52     27.13 o 
  -6   3   3      636.17      621.80     60.59 o 
  -5   3   3     3112.64     3343.29     87.28 o 
  -4   3   3      290.93      236.85     24.28 o 
  -3   3   3     2771.98     2752.30     66.59 o 
  -2   3   3    17272.38    18386.66    526.40 o 
  -1   3   3    27539.02    29601.64    915.68 o 
   0   3   3      382.16      404.01     13.18 o 
   1   3   3       23.97       26.11      5.65 o 
   2   3   3     3766.93     4079.14     80.19 o 
   3   3   3     3564.63     3229.10     51.98 o 
   4   3   3     1170.98     1165.91     26.21 o 
   5   3   3     6240.04     5879.50    122.34 o 
   6   3   3       44.20       68.32     22.02 o 
   7   3   3       66.92      112.81     26.61 o 
   8   3   3       20.91       39.44     25.55 o 
  -9   4   3      220.11      281.88     60.26 o 
  -8   4   3      159.29      222.89     28.24 o 
  -7   4   3      497.27      529.70     32.93 o 
  -6   4   3      415.53      417.76     35.76 o 
  -5   4   3     1882.00     1955.40     99.78 o 
  -4   4   3     4043.87     3999.55    208.73 o 
  -3   4   3     5690.20     5737.82    224.49 o 
  -2   4   3     6976.61     7257.01    197.21 o 
  -1   4   3   145615.42   151679.89   5402.23 o 
   0   4   3     3647.24     3697.07     59.27 o 
   1   4   3     6076.98     6329.68    114.37 o 
   2   4   3     3592.92     3757.37     80.68 o 
   3   4   3     9116.01     9455.73    118.75 o 
   4   4   3     6298.27     6159.92    112.02 o 
   5   4   3       67.49      109.36     16.87 o 
   6   4   3      896.48      833.42     38.23 o 
   7   4   3      337.92      337.52     42.42 o 
   8   4   3       14.68       50.47     28.01 o 
  -9   5   3      131.66      146.04     38.98 o 
  -8   5   3     2160.61     2257.72     97.55 o 
  -7   5   3     4922.49     4823.77    104.11 o 
  -6   5   3       59.04       73.24     15.13 o 
  -5   5   3     3932.70     3907.68     94.99 o 
  -4   5   3    15165.26    14886.81    336.25 o 
  -3   5   3     5981.62     6009.94    198.98 o 
  -2   5   3     1587.72     1426.37     37.84 o 
  -1   5   3   153282.45   155495.34   5698.11 o 
   0   5   3     3458.85     3790.30     41.76 o 
   1   5   3    14116.05    15337.95    228.81 o 
   2   5   3     2016.50     1900.04     32.74 o 
   3   5   3      422.99      513.54     25.27 o 
   4   5   3     5026.40     4917.47     79.74 o 
   5   5   3      236.81      215.20     20.55 o 
   6   5   3       44.14       30.27     13.46 o 
   7   5   3      465.00      519.96     50.33 o 
   8   5   3      168.57      225.39     40.52 o 
  -9   6   3     1430.63     1428.46     86.01 o 
  -8   6   3     1305.27     1307.52     76.00 o 
  -7   6   3       81.72       85.51     21.33 o 
  -6   6   3       45.47       46.07     13.53 o 
  -5   6   3      376.00      414.61     26.02 o 
  -4   6   3     9577.35     9989.99    265.20 o 
  -3   6   3    15228.70    16185.07    393.05 o 
  -2   6   3     3783.83     3899.34    175.33 o 
  -1   6   3     1419.01     1634.23     52.30 o 
   0   6   3       99.21       87.75     11.23 o 
   1   6   3     4108.47     4290.06     55.75 o 
   2   6   3      126.42      118.18     15.49 o 
   3   6   3     5015.54     4835.31     85.22 o 
   4   6   3      113.07      104.11     18.08 o 
   5   6   3      550.70      482.80     33.49 o 
   6   6   3       82.64       79.45     17.16 o 
   7   6   3     1358.21     1271.69     78.27 o 
   8   6   3     2445.21     2644.20    121.50 o 
  -9   7   3       98.67      116.43     39.30 o 
  -8   7   3       54.84       59.08     27.32 o 
  -7   7   3       23.15       35.39     21.29 o 
  -6   7   3        0.04        0.00     11.21 o 
  -5   7   3     1681.62     1722.68     68.39 o 
  -4   7   3     9445.43     9865.10    303.53 o 
  -3   7   3     2076.86     2138.47     47.93 o 
  -2   7   3      221.69      232.81     17.78 o 
  -1   7   3     5885.19     5990.43    169.21 o 
   0   7   3       49.00       65.72     11.00 o 
   1   7   3     1465.19     1520.49     24.88 o 
   2   7   3        3.21       30.81     13.17 o 
   3   7   3      461.45      521.01     51.14 o 
   4   7   3     1823.63     1752.64     56.99 o 
   5   7   3     1927.13     1747.15     60.85 o 
   6   7   3       81.71       75.96     16.19 o 
   7   7   3        1.46        1.36     22.50 o 
   8   7   3      138.23      201.06     41.67 o 
  -9   8   3      312.04      327.55     47.41 o 
  -8   8   3      441.96      391.61     46.30 o 
  -7   8   3      121.31       92.39     25.43 o 
  -6   8   3       10.63        6.00     12.97 o 
  -5   8   3     1211.14     1263.74     38.39 o 
  -4   8   3     8129.30     7860.48    203.58 o 
  -3   8   3      236.22      206.75     12.04 o 
  -2   8   3      385.79      427.97     23.53 o 
  -1   8   3    10335.01    11163.46    112.09 o 
   0   8   3     1057.12      960.35     25.46 o 
   1   8   3    13007.04    13708.25    239.53 o 
   2   8   3      710.21      743.56     34.02 o 
   3   8   3     7339.37     7151.90    109.41 o 
   4   8   3      240.73      258.87     24.69 o 
   5   8   3       57.42       76.30     18.19 o 
   6   8   3       56.78       59.39     17.08 o 
   7   8   3     1297.03     1193.05     52.69 o 
   8   8   3     1739.54     1854.65    148.47 o 
  -9   9   3        0.16       16.27     29.67 o 
  -8   9   3      265.50      298.37     42.53 o 
  -7   9   3       88.26       85.98     26.29 o 
  -6   9   3      455.39      392.26     39.41 o 
  -5   9   3      220.71      241.25     18.86 o 
  -4   9   3     1903.67     1887.69     60.00 o 
  -3   9   3      277.46      275.22     13.65 o 
  -2   9   3     1389.60     1418.46     36.40 o 
  -1   9   3     8715.11     9203.51    145.32 o 
   0   9   3     2221.84     2435.52     41.97 o 
   1   9   3     2232.69     2333.40     43.01 o 
   2   9   3      522.16      522.03     29.94 o 
   3   9   3      321.66      331.09     26.36 o 
   4   9   3      781.63      771.16     40.48 o 
   5   9   3      905.11      904.36     46.24 o 
   6   9   3      460.50      468.90     36.53 o 
   7   9   3      626.33      638.50     39.91 o 
   8   9   3      292.69      304.35     48.00 o 
  -9  10   3      522.54      565.84     61.08 o 
  -8  10   3      140.76      175.18     35.41 o 
  -7  10   3      750.28      745.93     58.07 o 
  -6  10   3      117.74      116.68     25.20 o 
  -5  10   3        6.21        7.44     14.19 o 
  -4  10   3     1877.70     1761.59     83.30 o 
  -3  10   3     1504.95     1486.13     50.39 o 
  -2  10   3      107.95      115.07     12.74 o 
  -1  10   3     1076.06      912.00     37.28 o 
   0  10   3      801.67      693.73     24.33 o 
   1  10   3      704.49      731.99     20.40 o 
   2  10   3        1.85       14.69     12.02 o 
   3  10   3      259.40      306.33     26.02 o 
   4  10   3     2401.76     2265.02    128.93 o 
   5  10   3      845.52      780.52     43.56 o 
   6  10   3      284.30      279.86     30.24 o 
   7  10   3      480.71      484.23     40.70 o 
   8  10   3       12.08        6.24     27.50 o 
  -9  11   3      598.56      722.22     68.22 o 
  -8  11   3      411.20      407.78     49.02 o 
  -7  11   3      281.64      297.89     41.05 o 
  -6  11   3      438.45      438.24     43.38 o 
  -5  11   3      894.20      927.12     79.52 o 
  -4  11   3      223.83      216.95     18.89 o 
  -3  11   3      300.19      294.25     19.51 o 
  -2  11   3       15.46        7.29      8.36 o 
  -1  11   3      446.91      422.03     21.24 o 
   0  11   3     2147.91     2335.74     44.37 o 
   1  11   3      350.01      407.20     20.23 o 
   2  11   3      408.34      473.07     40.69 o 
   3  11   3       34.32       24.69     13.25 o 
   4  11   3      102.67      106.12     19.46 o 
   5  11   3      762.62      719.95     42.81 o 
   6  11   3     2216.38     1970.31    119.60 o 
   7  11   3      289.41      254.56     31.57 o 
   8  11   3        1.96       15.33     27.88 o 
  -9  12   3      115.34      156.45     44.00 o 
  -8  12   3        0.95        5.17     26.66 o 
  -7  12   3      116.33      103.07     29.41 o 
  -6  12   3     1393.87     1263.62     72.16 o 
  -5  12   3     1341.32     1264.86     77.62 o 
  -4  12   3      785.28      763.77     32.15 o 
  -3  12   3        3.62       21.06     12.26 o 
  -2  12   3      113.67      125.22     14.50 o 
  -1  12   3        1.76       10.53      9.01 o 
   0  12   3      197.30      140.04     14.20 o 
   1  12   3     4295.94     4437.33     58.65 o 
   2  12   3      584.54      646.47     49.62 o 
   3  12   3      172.77      234.66     24.58 o 
   4  12   3       50.19       64.83     16.64 o 
   5  12   3      168.93      159.84     22.88 o 
   6  12   3      510.87      530.04     41.16 o 
   7  12   3       53.58       69.36     22.88 o 
   8  12   3       74.51       92.97     33.76 o 
  -9  13   3        8.12       37.47     34.99 o 
  -8  13   3        5.01        6.95     26.01 o 
  -7  13   3      244.07      264.75     50.44 o 
  -6  13   3      690.29      626.08     53.26 o 
  -5  13   3     3274.51     2950.39     83.36 o 
  -4  13   3      137.63      107.03     15.88 o 
  -3  13   3     1158.41     1135.29     37.87 o 
  -2  13   3     3686.58     3526.74     99.30 o 
  -1  13   3      694.24      649.43     29.50 o 
   0  13   3     1348.27     1291.92     40.34 o 
   1  13   3    17148.80    17431.13    195.23 o 
   2  13   3     7995.49     7741.56    242.39 o 
   3  13   3      902.55      782.73     44.10 o 
   4  13   3      680.25      645.38     40.18 o 
   5  13   3       28.86       30.06     16.03 o 
   6  13   3     1807.73     1813.22     73.69 o 
   7  13   3      564.67      645.77     48.42 o 
  -8  14   3       44.87       75.07     32.69 o 
  -7  14   3       84.58       71.17     27.79 o 
  -6  14   3      204.61      225.07     36.77 o 
  -5  14   3     1375.25     1399.50     56.18 o 
  -4  14   3        0.07        0.00     10.42 o 
  -3  14   3       24.99       21.16     10.87 o 
  -2  14   3      483.91      438.46     24.84 o 
  -1  14   3     1300.83     1287.96     38.89 o 
   0  14   3       75.14       75.12     13.00 o 
   1  14   3     4094.94     3870.23     59.82 o 
   2  14   3      365.06      404.72     31.62 o 
   3  14   3     1827.52     1841.02     64.49 o 
   4  14   3      480.19      418.24     34.56 o 
   5  14   3      294.66      276.91     29.39 o 
   6  14   3      697.85      710.88     64.39 o 
   7  14   3       66.34      101.51     25.69 o 
  -8  15   3        1.50        9.24     35.81 o 
  -7  15   3      482.12      442.68     51.49 o 
  -6  15   3     7753.77     7473.39    330.90 o 
  -5  15   3     2205.32     2198.33     93.88 o 
  -4  15   3      870.29      833.31     35.33 o 
  -3  15   3     1817.75     1691.51     78.44 o 
  -2  15   3     2335.31     2312.56     72.64 o 
  -1  15   3     1000.41     1006.89     40.18 o 
   0  15   3       74.07       63.35     14.05 o 
   1  15   3     4113.13     4036.33     63.36 o 
   2  15   3      357.94      285.03     34.79 o 
   3  15   3      308.69      320.83     31.27 o 
   4  15   3       54.37       44.67     17.00 o 
   5  15   3     1164.72     1015.47     54.36 o 
   6  15   3     2690.72     2598.48    100.72 o 
   7  15   3      376.87      408.05     41.85 o 
  -8  16   3       24.09       44.11     32.93 o 
  -7  16   3      780.17      772.85     66.88 o 
  -6  16   3      248.01      312.58     44.86 o 
  -5  16   3     1628.62     1446.37     78.41 o 
  -4  16   3      765.89      672.43     32.88 o 
  -3  16   3      410.19      394.17     26.33 o 
  -2  16   3      551.90      478.39     27.22 o 
  -1  16   3      108.09      114.06     17.03 o 
   0  16   3     2700.98     2548.54     56.24 o 
   1  16   3        0.15        2.53     20.09 o 
   2  16   3     3244.57     3042.16    102.39 o 
   3  16   3       13.27       12.67     16.57 o 
   4  16   3       63.52       72.53     19.76 o 
   5  16   3       44.17       54.57     21.03 o 
   6  16   3        7.08       52.46     22.26 o 
   7  16   3       53.50       75.28     26.34 o 
  -8  17   3       19.56       31.35     30.34 o 
  -7  17   3      284.07      289.15     44.72 o 
  -6  17   3      848.32      879.28     68.82 o 
  -5  17   3     1556.68     1494.63     81.29 o 
  -4  17   3       12.50       20.43     13.47 o 
  -3  17   3       69.30       79.01     15.14 o 
  -2  17   3     1261.13     1219.47     49.23 o 
  -1  17   3     1746.46     1897.18     56.10 o 
   0  17   3     2739.05     2566.88     58.68 o 
   1  17   3     1491.59     1361.03     68.70 o 
   2  17   3        3.29       27.85     19.63 o 
   3  17   3      533.19      530.63     49.12 o 
   4  17   3      773.97      757.19     47.39 o 
   5  17   3     1771.08     1821.67     75.06 o 
   6  17   3      533.99      613.16     47.54 o 
   7  17   3        0.44       17.98     31.79 o 
  -8  18   3       36.40       63.46     37.28 o 
  -7  18   3        9.33       18.43     24.87 o 
  -6  18   3       10.92       20.18     26.00 o 
  -5  18   3      309.56      237.46     37.43 o 
  -4  18   3      335.67      298.84     29.01 o 
  -3  18   3       77.18       87.32     15.23 o 
  -2  18   3       60.64       52.25     14.51 o 
  -1  18   3     1823.72     1638.11     49.30 o 
   0  18   3     3908.95     3607.22    151.62 o 
   1  18   3     3256.26     3071.39    164.85 o 
   2  18   3      540.60      588.60     48.86 o 
   3  18   3      706.32      678.16     54.50 o 
   4  18   3      329.84      368.31     35.14 o 
   5  18   3     1292.67     1409.38     82.08 o 
   6  18   3      261.59      309.77     48.11 o 
  -7  19   3       21.14       15.05     28.72 o 
  -6  19   3       34.35       45.18     26.75 o 
  -5  19   3      255.80      235.02     36.59 o 
  -4  19   3      426.62      383.27     43.20 o 
  -3  19   3     1036.59     1053.37     42.16 o 
  -2  19   3        5.99       10.51     12.51 o 
  -1  19   3       35.58       40.67     14.27 o 
   0  19   3      327.44      390.70     26.09 o 
   1  19   3      256.96      243.00     34.35 o 
   2  19   3       24.60       32.27     20.30 o 
   3  19   3       63.49       81.52     24.31 o 
   4  19   3       42.48       46.44     21.00 o 
   5  19   3     1286.99     1391.93     68.73 o 
   6  19   3        3.78       40.96     32.61 o 
  -7  20   3       12.54       32.99     30.74 o 
  -6  20   3       13.00       23.10     23.80 o 
  -5  20   3        3.12        4.93     19.86 o 
  -4  20   3       14.41       22.25     22.28 o 
  -3  20   3      265.74      266.32     23.74 o 
  -2  20   3       89.18       93.44     16.63 o 
  -1  20   3       93.56       89.31     16.81 o 
   0  20   3        8.64       12.38     12.24 o 
   1  20   3      114.26      104.64     25.67 o 
   2  20   3        9.30       19.80     18.90 o 
   3  20   3     1136.75     1124.02     72.78 o 
   4  20   3       51.02       42.59     27.49 o 
   5  20   3       70.47       87.95     24.90 o 
   6  20   3        0.86       25.58     29.25 o 
  -7  21   3       80.33       53.59     37.59 o 
  -6  21   3       32.16       54.51     28.53 o 
  -5  21   3      147.55      177.18     38.65 o 
  -4  21   3        7.36       12.21     21.07 o 
  -3  21   3      512.62      528.94     45.57 o 
  -2  21   3      183.35      139.51     19.15 o 
  -1  21   3      291.69      270.82     24.18 o 
   0  21   3      770.07      707.21     53.28 o 
   1  21   3      134.03      107.12     27.29 o 
   2  21   3        1.11        0.00     18.74 o 
   3  21   3       36.40       59.58     24.91 o 
   4  21   3      116.69      102.08     30.94 o 
   5  21   3        5.42       31.15     29.62 o 
   6  21   3       47.72       68.70     38.73 o 
  -7  22   3      268.45      311.10     54.42 o 
  -6  22   3       10.50        0.00     26.18 o 
  -5  22   3      581.48      556.14     56.31 o 
  -4  22   3      399.36      416.37     47.96 o 
  -3  22   3       89.77       88.74     21.73 o 
  -2  22   3       26.51       37.44     15.59 o 
  -1  22   3      841.23      810.79     38.98 o 
   0  22   3     2378.50     2344.60     97.16 o 
   1  22   3      619.66      670.37     69.54 o 
   2  22   3      210.35      202.05     37.08 o 
   3  22   3      332.28      380.04     48.99 o 
   4  22   3      430.14      422.43     70.20 o 
   5  22   3        4.96        0.00     27.79 o 
  -6  23   3       27.04       14.27     31.87 o 
  -5  23   3       42.68       14.67     24.08 o 
  -4  23   3      294.02      320.02     44.33 o 
  -3  23   3      584.71      609.93     55.06 o 
  -2  23   3       28.22       51.59     16.74 o 
  -1  23   3      135.75      149.17     20.98 o 
   0  23   3     1095.53     1193.60     72.30 o 
   1  23   3       48.28       13.85     19.82 o 
   2  23   3        8.56        9.55     21.42 o 
   3  23   3       18.22        7.93     24.31 o 
   4  23   3       20.41       44.07     30.33 o 
   5  23   3       93.70       96.83     37.83 o 
  -6  24   3       13.87        6.81     29.32 o 
  -5  24   3        4.12        1.98     28.40 o 
  -4  24   3      227.58      267.48     42.39 o 
  -3  24   3      924.18      950.18     69.48 o 
  -2  24   3       82.87       86.11     22.30 o 
  -1  24   3        0.48       14.19     15.13 o 
   0  24   3      889.39      875.26     63.35 o 
   1  24   3      137.04      156.73     32.08 o 
   2  24   3       16.88       26.42     27.07 o 
   3  24   3      175.92      180.40     39.65 o 
   4  24   3      244.49      278.69     46.55 o 
   5  24   3      111.12      142.89     42.05 o 
  -5  25   3       32.54       72.99     32.34 o 
  -4  25   3        6.83       47.24     29.14 o 
  -3  25   3     1110.97     1025.57     74.40 o 
  -2  25   3      716.31      670.39     47.33 o 
  -1  25   3       63.10       42.27     25.99 o 
   0  25   3      151.00      179.12     34.35 o 
   1  25   3       40.28       53.66     28.01 o 
   2  25   3      149.92      154.84     35.43 o 
   3  25   3        3.07       22.13     31.24 o 
   4  25   3       41.16       72.44     35.84 o 
  -5  26   3      139.78      180.71     41.75 o 
  -4  26   3      207.94      305.03     46.14 o 
  -3  26   3      363.10      475.12     56.21 o 
  -2  26   3      111.22      152.30     31.39 o 
  -1  26   3      190.70      212.89     37.13 o 
   0  26   3       72.47      125.08     30.05 o 
   1  26   3      384.58      413.78     49.78 o 
   2  26   3       32.73       24.34     28.33 o 
   3  26   3      441.73      551.69     63.64 o 
   4  26   3        5.71       76.17     38.17 o 
  -4  27   3        3.11       21.27     30.51 o 
  -3  27   3      641.86      639.45     62.83 o 
  -2  27   3     1470.02     1718.35    133.19 o 
  -1  27   3       28.29       39.42     28.50 o 
   0  27   3        0.43       13.44     25.37 o 
   1  27   3      382.92      435.62     51.65 o 
   2  27   3      439.13      541.58     60.75 o 
   3  27   3      509.97      649.68     68.78 o 
  -3  28   3       12.25       23.15     30.58 o 
  -1  28   3       17.07        0.00     41.70 o 
   0  28   3        5.23       25.96     28.64 o 
   1  28   3      429.39      416.08     53.05 o 
   2  28   3      314.75      355.98     51.87 o 
  -3  29   3      117.23      179.01     43.80 o 
  -1  29   3       45.49       44.98     48.04 o 
   0  29   3       11.96       23.26     28.08 o 
   1  29   3      179.86      203.53     42.20 o 
  -9   0   4     1371.44     1158.08    103.71 o 
  -8   0   4     1719.60     1716.82    113.54 o 
  -5   0   4     1105.59      969.44     72.05 o 
  -4   0   4     1304.31     1324.68     76.20 o 
  -3   0   4        4.33        4.80     14.63 o 
  -2   0   4     1546.91     1485.38     68.34 o 
  -1   0   4     8485.54     8971.77    113.78 o 
   0   0   4     1369.81     1345.54     33.49 o 
   1   0   4     2455.74     2494.26     87.62 o 
   2   0   4    22309.44    24494.28    710.67 o 
   3   0   4     7025.89     7082.82    140.45 o 
   4   0   4     1253.30     1212.52     80.66 o 
   5   0   4     1931.69     1679.92    111.79 o 
   6   0   4     1414.35     1383.19    109.61 o 
   7   0   4     3427.21     3467.49    186.03 o 
   8   0   4        0.45        4.80     34.28 o 
  -9   1   4        2.03        8.08     35.59 o 
  -8   1   4      197.55      242.56     35.69 o 
  -7   1   4       18.06       28.03     22.00 o 
  -6   1   4       19.04       45.25     20.98 o 
  -5   1   4       78.51       59.00     19.50 o 
  -4   1   4      785.45      832.54     60.26 o 
  -3   1   4       44.57       63.54     14.59 o 
  -2   1   4     1033.33     1010.31     33.06 o 
  -1   1   4      356.50      352.16     14.06 o 
   0   1   4     2775.29     2940.10     36.39 o 
   1   1   4     6229.30     6732.82    107.23 o 
   2   1   4     2784.63     2713.04     36.86 o 
   3   1   4     3057.88     3066.65     75.10 o 
   4   1   4      833.15      836.50     24.44 o 
   5   1   4      155.57      136.37     32.64 o 
   6   1   4      741.81      687.43     54.92 o 
   7   1   4       88.54      177.19     34.73 o 
   8   1   4       79.12      110.67     33.64 o 
  -9   2   4      627.06      624.68     79.69 o 
  -8   2   4      289.07      291.79     63.76 o 
  -7   2   4        1.95        7.87     18.28 o 
  -6   2   4     5113.33     5228.16    122.46 o 
  -5   2   4    10457.92    10720.30    267.03 o 
  -4   2   4      214.97      181.24     22.51 o 
  -3   2   4      822.30      800.88     54.37 o 
  -2   2   4     2416.29     2312.37     58.89 o 
  -1   2   4     4536.03     4657.66     57.17 o 
   0   2   4     1046.27     1087.84     28.80 o 
   1   2   4       97.38      107.19      8.86 o 
   2   2   4      336.61      303.02     16.27 o 
   3   2   4     3717.78     3780.21     75.28 o 
   4   2   4        4.91       23.32     10.15 o 
   5   2   4      391.21      390.97     30.89 o 
   6   2   4      788.84      736.70     56.88 o 
   7   2   4        3.61       16.57     22.50 o 
   8   2   4       86.54      117.58     33.60 o 
  -9   3   4      177.64      202.19     39.47 o 
  -8   3   4      218.52      235.79     37.62 o 
  -7   3   4      336.19      351.80     51.97 o 
  -6   3   4       90.73       92.88     22.97 o 
  -5   3   4        1.35       25.28     26.20 o 
  -4   3   4     4404.97     4498.52    183.30 o 
  -3   3   4     2909.98     2739.44     58.63 o 
  -2   3   4     1320.38     1292.98     37.88 o 
  -1   3   4     2820.11     2969.70     42.30 o 
   0   3   4      914.38      982.27     23.60 o 
   1   3   4     6291.94     6507.51    148.89 o 
   2   3   4     6656.17     6566.90    118.18 o 
   3   3   4      369.33      339.69     14.86 o 
   4   3   4     2327.77     2221.26     54.38 o 
   5   3   4      532.18      537.46     30.00 o 
   6   3   4      808.24      858.01     75.55 o 
   7   3   4      959.50     1082.57     74.51 o 
   8   3   4       17.08       21.86     27.02 o 
  -9   4   4        9.68       28.06     29.70 o 
  -8   4   4      904.63     1016.81     75.87 o 
  -7   4   4     2491.15     2696.10     95.01 o 
  -6   4   4       24.66       20.68     17.35 o 
  -5   4   4      340.40      304.27     31.24 o 
  -4   4   4     3677.37     3611.63    118.56 o 
  -3   4   4      362.39      346.68     23.33 o 
  -2   4   4       54.12       56.35     12.00 o 
  -1   4   4     1751.02     1700.20     34.12 o 
   0   4   4     2268.83     2401.22     63.09 o 
   1   4   4    27137.56    29124.60    551.01 o 
   2   4   4    11678.26    12135.93    177.48 o 
   3   4   4     5227.58     4948.66     86.21 o 
   4   4   4    14007.20    13884.23    223.97 o 
   5   4   4       44.64       37.36     13.57 o 
   6   4   4      123.59      143.40     29.68 o 
   7   4   4      322.34      319.99     42.65 o 
   8   4   4        0.61       12.37     26.70 o 
  -9   5   4       18.20       27.39     28.76 o 
  -8   5   4      835.56      892.57     64.53 o 
  -7   5   4      313.77      292.29     36.37 o 
  -6   5   4       15.72       24.03     17.21 o 
  -5   5   4     1880.74     1695.22     66.01 o 
  -4   5   4     4811.92     5162.12    107.81 o 
  -3   5   4     7092.52     7117.51    185.22 o 
  -2   5   4     2033.00     1911.81     68.08 o 
  -1   5   4    15075.30    15506.10    321.77 o 
   0   5   4       36.76       22.34      6.50 o 
   1   5   4    14025.74    15089.33    293.73 o 
   2   5   4     4796.30     4829.55     45.49 o 
   3   5   4     5506.62     5199.03     97.13 o 
   4   5   4     7084.06     6764.41    103.70 o 
   5   5   4      353.02      312.94     24.79 o 
   6   5   4      133.80      120.44     28.13 o 
   7   5   4      571.87      567.53     56.57 o 
   8   5   4     1040.12     1144.91     99.67 o 
  -9   6   4       11.84       27.86     31.94 o 
  -8   6   4     1867.50     1947.02     94.71 o 
  -7   6   4      230.43      245.91     27.25 o 
  -6   6   4       75.85       65.94     21.25 o 
  -5   6   4       13.45       13.26     16.07 o 
  -4   6   4     1396.63     1346.92     56.57 o 
  -3   6   4     1693.04     1726.03     69.02 o 
  -2   6   4      684.30      693.11     32.71 o 
  -1   6   4     1387.09     1425.39    102.75 o 
   0   6   4       31.13       33.43      9.02 o 
   1   6   4    19714.86    21034.99    309.25 o 
   2   6   4     2083.35     2135.49     37.00 o 
   3   6   4     4228.95     4038.80     76.01 o 
   4   6   4    17824.16    17264.69    512.05 o 
   5   6   4     2579.21     2616.80     66.50 o 
   6   6   4       35.05       33.87     17.41 o 
   7   6   4      587.86      586.41     58.45 o 
   8   6   4      209.87      246.14     45.88 o 
  -9   7   4      121.66      115.89     38.43 o 
  -8   7   4     5606.41     5659.68    160.26 o 
  -7   7   4     2631.06     2584.56    101.86 o 
  -6   7   4        2.00        0.00     17.19 o 
  -5   7   4      135.23      163.97     18.50 o 
  -4   7   4     6603.75     6971.58    260.94 o 
  -3   7   4    22067.58    22900.90    521.30 o 
  -2   7   4     3634.53     3650.21     72.66 o 
  -1   7   4      101.29      123.82     10.01 o 
   0   7   4     8510.91     9401.94     84.43 o 
   1   7   4     2815.16     2792.31     83.53 o 
   2   7   4     1231.80     1285.80     28.48 o 
   3   7   4      615.11      619.09     29.62 o 
   4   7   4       33.84       52.86     14.73 o 
   5   7   4     1309.06     1221.46     46.85 o 
   6   7   4      172.52      129.51     19.75 o 
   7   7   4      400.10      456.61     51.34 o 
   8   7   4     1523.66     1533.93     97.55 o 
  -9   8   4       52.02       68.18     34.04 o 
  -8   8   4      308.36      401.28     49.24 o 
  -7   8   4      336.09      312.03     39.85 o 
  -6   8   4       11.53       17.20     14.32 o 
  -5   8   4      127.51      129.15     23.15 o 
  -4   8   4      469.31      562.66     27.95 o 
  -3   8   4       78.62       89.24     15.64 o 
  -2   8   4        2.16        0.00      9.66 o 
  -1   8   4     1534.62     1567.77     60.70 o 
   0   8   4     6631.46     6662.01    118.32 o 
   1   8   4      202.57      171.72     13.63 o 
   2   8   4      370.80      411.55     17.95 o 
   3   8   4      154.06      148.69     20.58 o 
   4   8   4      464.71      408.82     27.07 o 
   5   8   4      433.39      420.22     29.55 o 
   6   8   4       38.67       51.50     16.32 o 
   7   8   4       16.20       15.46     21.95 o 
   8   8   4        3.18       15.69     28.33 o 
  -9   9   4       31.38       26.71     32.53 o 
  -8   9   4      410.20      393.07     47.98 o 
  -7   9   4      187.12      186.20     32.96 o 
  -6   9   4      116.62      132.66     21.67 o 
  -5   9   4       10.49        0.00     14.12 o 
  -4   9   4       13.29       17.47     13.59 o 
  -3   9   4     3937.86     4172.12    144.21 o 
  -2   9   4       12.00       17.83     11.00 o 
  -1   9   4       48.07       74.55      9.11 o 
   0   9   4     3100.47     3121.02     72.40 o 
   1   9   4     6981.20     7327.78    134.06 o 
   2   9   4      533.76      513.87     62.45 o 
   3   9   4        3.16        0.00     11.26 o 
   4   9   4     2680.02     2523.28     98.27 o 
   5   9   4     1202.44     1165.68     46.73 o 
   6   9   4      415.15      397.11     30.96 o 
   7   9   4      204.73      183.09     82.31 o 
   8   9   4      143.63      157.21     39.39 o 
  -9  10   4       63.61      115.78     38.18 o 
  -8  10   4      117.02      122.33     32.95 o 
  -7  10   4      234.14      201.86     48.25 o 
  -6  10   4      603.69      659.64     40.20 o 
  -5  10   4     2884.21     2982.54    122.85 o 
  -4  10   4      613.47      598.66     31.92 o 
  -3  10   4       91.94      123.84     15.26 o 
  -2  10   4     1373.10     1530.06     68.48 o 
  -1  10   4        3.26        5.41      6.28 o 
   0  10   4      957.21     1006.42     29.85 o 
   1  10   4     8952.22     9613.79    123.91 o 
   2  10   4     1412.94     1281.73     48.70 o 
   3  10   4      577.52      507.60     33.87 o 
   4  10   4      231.75      219.26     24.76 o 
   5  10   4      465.44      470.03     35.67 o 
   6  10   4      467.35      562.54     36.66 o 
   7  10   4      102.91       98.79     25.49 o 
  -9  11   4        7.02       37.08     40.07 o 
  -8  11   4      522.62      555.77     56.35 o 
  -7  11   4      312.01      263.87     37.86 o 
  -6  11   4     1063.20      946.12     62.67 o 
  -5  11   4     1718.81     1595.18     49.58 o 
  -4  11   4     3558.24     3398.28    137.38 o 
  -3  11   4     1894.15     1831.40     79.31 o 
  -2  11   4     1332.75     1384.05     43.18 o 
  -1  11   4       30.92       40.60     10.90 o 
   0  11   4      513.27      434.65     21.26 o 
   1  11   4      240.53      219.87     15.15 o 
   2  11   4      678.45      711.67     38.10 o 
   3  11   4     1147.99     1006.44     47.24 o 
   4  11   4      652.64      633.15     39.41 o 
   5  11   4      900.46      860.16     48.28 o 
   6  11   4       83.20       90.75     19.43 o 
   7  11   4        0.12        8.55     18.82 o 
  -9  12   4       83.49       87.56     37.67 o 
  -8  12   4       29.34       59.37     30.65 o 
  -7  12   4      476.72      380.30     45.41 o 
  -6  12   4     2322.38     2180.09     95.20 o 
  -5  12   4      111.72      106.22     18.03 o 
  -4  12   4      917.62      920.82     36.92 o 
  -3  12   4      217.62      178.77     17.56 o 
  -2  12   4     5355.31     5187.40    124.26 o 
  -1  12   4      609.79      558.92     26.24 o 
   0  12   4     2297.72     2275.99     62.30 o 
   1  12   4      195.06      195.29     15.12 o 
   2  12   4     2327.06     2164.15     65.90 o 
   3  12   4     4272.58     3814.97     91.52 o 
   4  12   4      334.73      320.90     29.96 o 
   5  12   4      884.89      797.46     47.45 o 
   6  12   4      117.36      146.10     24.45 o 
   7  12   4       98.47      106.03     24.10 o 
  -9  13   4      312.55      331.65     54.41 o 
  -8  13   4        2.46        0.00     29.10 o 
  -7  13   4       17.24       33.67     24.61 o 
  -6  13   4        3.58       41.98     23.88 o 
  -5  13   4        2.91        5.15     12.96 o 
  -4  13   4     1186.75     1127.49     58.96 o 
  -3  13   4      254.58      238.22     20.09 o 
  -2  13   4      672.44      642.60     29.65 o 
  -1  13   4      461.57      458.80     34.53 o 
   0  13   4      130.97      140.08     23.04 o 
   1  13   4      472.81      460.80     31.72 o 
   2  13   4      215.42      233.74     24.95 o 
   3  13   4     1208.38     1195.54     63.12 o 
   4  13   4      266.04      260.92     28.25 o 
   5  13   4      336.12      329.25     32.77 o 
   6  13   4      545.84      595.45     45.61 o 
   7  13   4        0.11       27.21     19.30 o 
  -8  14   4       49.84       59.83     32.62 o 
  -7  14   4       69.79       75.57     32.07 o 
  -6  14   4     2461.22     2334.01    102.41 o 
  -5  14   4       35.56       37.17     14.63 o 
  -4  14   4      643.18      635.06     43.24 o 
  -3  14   4      211.14      201.87     19.67 o 
  -2  14   4     1287.24     1215.13     51.98 o 
  -1  14   4    13284.69    13224.13    148.91 o 
   0  14   4     1452.40     1546.33     42.00 o 
   1  14   4      127.71      101.46     23.30 o 
   2  14   4       48.10       33.34     22.42 o 
   3  14   4     2231.08     2176.46     72.19 o 
   4  14   4      120.56      140.13     23.29 o 
   5  14   4      459.28      469.83     39.71 o 
   6  14   4     2803.85     2754.06    103.93 o 
   7  14   4      369.51      388.65     37.60 o 
  -8  15   4       54.22       48.92     33.41 o 
  -7  15   4      112.60       99.58     32.57 o 
  -6  15   4      648.02      675.63     61.37 o 
  -5  15   4     2955.76     2571.16    114.24 o 
  -4  15   4      173.75      204.51     20.29 o 
  -3  15   4      316.29      270.36     22.30 o 
  -2  15   4     2504.24     2306.39     59.19 o 
  -1  15   4      815.19      800.61     35.91 o 
   0  15   4     2582.08     2501.71     55.05 o 
   1  15   4      967.42      865.66     80.68 o 
   2  15   4     2140.10     1933.85    117.03 o 
   3  15   4      121.77      160.83     29.62 o 
   4  15   4      212.77      233.66     28.61 o 
   5  15   4      438.57      429.01     38.68 o 
   6  15   4      919.86      985.83     59.37 o 
   7  15   4      454.97      580.82     49.82 o 
  -8  16   4       27.58       35.96     32.48 o 
  -7  16   4      306.06      275.38     45.05 o 
  -6  16   4     4998.04     4698.90    198.25 o 
  -5  16   4     2881.59     2841.17     84.28 o 
  -4  16   4       89.05       99.06     16.19 o 
  -3  16   4        5.16       11.24     12.19 o 
  -2  16   4     1806.23     1679.82     50.30 o 
  -1  16   4    15548.63    16216.24    152.00 o 
   0  16   4     2787.75     2973.00     71.97 o 
   1  16   4      110.95       76.14     22.62 o 
   2  16   4      473.63      457.29     43.23 o 
   3  16   4     4347.12     4283.90    105.15 o 
   4  16   4      189.06      204.95     27.31 o 
   5  16   4      733.65      769.99     51.70 o 
   6  16   4     1426.33     1374.76     70.12 o 
   7  16   4      103.69       79.44     29.16 o 
  -8  17   4       85.28      130.40     40.08 o 
  -7  17   4       64.57       67.78     29.62 o 
  -6  17   4       76.69       95.19     30.85 o 
  -5  17   4     1054.10      895.13     78.81 o 
  -4  17   4      135.20      117.57     17.67 o 
  -3  17   4      135.59      133.00     18.18 o 
  -2  17   4      815.99      796.82     36.27 o 
  -1  17   4      133.23       94.75     18.17 o 
   0  17   4     2581.66     2408.76     94.38 o 
   1  17   4      580.06      516.18     45.59 o 
   2  17   4      563.19      429.75     42.20 o 
   3  17   4       52.83       60.37     19.79 o 
   4  17   4      447.99      460.15     39.54 o 
   5  17   4      759.39      786.40     53.30 o 
   6  17   4      112.96      129.90     29.75 o 
  -8  18   4        1.31        0.00     29.90 o 
  -7  18   4        0.08        1.59     25.68 o 
  -6  18   4      216.29      181.83     36.74 o 
  -5  18   4      111.61      135.83     30.19 o 
  -4  18   4        0.16        2.30     13.10 o 
  -3  18   4       80.34       85.83     16.12 o 
  -2  18   4      106.69       98.91     16.14 o 
  -1  18   4      603.42      620.92     36.03 o 
   0  18   4     1088.43      996.04     46.32 o 
   1  18   4      151.71      181.45     29.88 o 
   2  18   4      411.19      385.42     42.66 o 
   3  18   4      871.03      877.91     63.78 o 
   4  18   4      332.94      363.97     37.15 o 
   5  18   4        0.11       10.09     21.52 o 
   6  18   4      157.40      172.49     32.35 o 
  -7  19   4      318.36      383.22     54.42 o 
  -6  19   4       20.00       47.51     28.01 o 
  -5  19   4       43.57       44.85     25.06 o 
  -4  19   4     1361.20     1241.28     57.55 o 
  -3  19   4     1079.28     1065.82     51.40 o 
  -2  19   4      199.31      153.44     19.34 o 
  -1  19   4      109.69      101.76     16.66 o 
   0  19   4       35.28       23.78     18.36 o 
   1  19   4      147.61      143.03     28.63 o 
   2  19   4      504.75      546.88     50.79 o 
   3  19   4     1182.31     1114.30    111.03 o 
   4  19   4     1084.89     1045.87     63.30 o 
   5  19   4       82.19       80.46     23.81 o 
   6  19   4       15.52       29.83     26.26 o 
  -7  20   4      201.60      224.92     45.79 o 
  -6  20   4      164.93      210.74     40.72 o 
  -5  20   4       43.15       74.60     28.80 o 
  -4  20   4       35.05       39.48     18.56 o 
  -3  20   4      232.37      238.55     23.64 o 
  -2  20   4      239.21      247.43     34.26 o 
  -1  20   4       48.56       46.52     14.62 o 
   0  20   4      130.36      170.10     31.47 o 
   1  20   4        6.89        0.00     18.57 o 
   2  20   4      358.78      310.37     40.28 o 
   3  20   4        9.81       16.59     20.63 o 
   4  20   4       95.69      104.72     31.09 o 
   5  20   4       31.59       15.86     21.83 o 
   6  20   4        0.89        0.00     24.79 o 
  -7  21   4      295.20      315.66     51.33 o 
  -6  21   4        3.85       18.08     26.35 o 
  -5  21   4       11.13       28.32     26.57 o 
  -4  21   4      144.05      147.25     32.20 o 
  -3  21   4       32.05       28.89     14.07 o 
  -2  21   4        4.30       15.06     12.87 o 
  -1  21   4        9.19        3.67     13.77 o 
   0  21   4      128.92      144.03     29.74 o 
   1  21   4     1754.11     1563.46     83.06 o 
   2  21   4        6.04       11.32     21.38 o 
   3  21   4        9.95        9.00     22.01 o 
   4  21   4      360.28      332.04     47.31 o 
   5  21   4      250.29      313.47     39.67 o 
  -6  22   4       11.37       15.38     30.31 o 
  -5  22   4       19.03       23.28     25.64 o 
  -4  22   4        3.43        0.00     21.14 o 
  -3  22   4        1.41        0.56     13.34 o 
  -2  22   4      226.97      240.34     24.17 o 
  -1  22   4      141.71      145.82     21.19 o 
   0  22   4       48.64       63.41     23.91 o 
   1  22   4      358.51      393.12     45.23 o 
   2  22   4        7.40        4.21     22.21 o 
   3  22   4       13.87       20.35     22.63 o 
   4  22   4       19.36        9.95     25.28 o 
   5  22   4        7.86       25.54     32.11 o 
  -6  23   4       27.51       39.70     30.79 o 
  -5  23   4       11.56       24.53     27.55 o 
  -4  23   4      401.31      531.33     55.98 o 
  -3  23   4      576.79      652.85     46.02 o 
  -2  23   4       10.91        0.00     14.45 o 
  -1  23   4      127.11      132.23     29.87 o 
   0  23   4      407.50      411.37     46.36 o 
   1  23   4      641.21      711.43     60.21 o 
   2  23   4      338.48      344.76     47.32 o 
   3  23   4       21.07        0.00     24.39 o 
   4  23   4       37.32       45.82     31.48 o 
   5  23   4       25.58       54.99     35.57 o 
  -6  24   4      164.65      266.89     48.39 o 
  -5  24   4       13.46       15.52     25.29 o 
  -4  24   4       70.77      115.67     37.84 o 
  -3  24   4       12.82       46.43     25.38 o 
  -2  24   4      659.19      555.93     36.86 o 
  -1  24   4      229.86      222.20     74.89 o 
   0  24   4        0.06       12.13     24.36 o 
   1  24   4       43.55       74.09     28.47 o 
   2  24   4      848.59      749.55     93.45 o 
   3  24   4      215.94      136.67     39.13 o 
   4  24   4        0.69       15.98     27.17 o 
  -5  25   4       10.29       25.06     33.17 o 
  -4  25   4      600.52      809.19     79.91 o 
  -3  25   4      899.40     1420.85    106.00 o 
  -2  25   4        3.13       32.08     20.54 o 
  -1  25   4        0.96        0.98     22.53 o 
   0  25   4      151.06      195.86     36.49 o 
   1  25   4       11.18       24.61     27.14 o 
   2  25   4       15.49       57.72     33.54 o 
   3  25   4      245.77      238.58     50.68 o 
   4  25   4       62.23       64.82     33.63 o 
  -5  26   4       59.40       83.51     38.07 o 
  -4  26   4       10.63       43.97     31.11 o 
  -3  26   4      311.49      321.68     47.32 o 
  -2  26   4      113.40      116.81     34.43 o 
  -1  26   4      181.49      184.24     36.56 o 
   0  26   4       41.75       92.47     30.42 o 
   1  26   4       61.19       51.42     29.74 o 
   2  26   4     1391.40     1364.07     90.90 o 
   3  26   4     1126.09     1327.93     94.03 o 
  -4  27   4        1.47       26.16     32.79 o 
  -3  27   4      141.77      220.95     41.43 o 
  -2  27   4       11.95       27.07     42.14 o 
  -1  27   4       63.38      100.75     31.86 o 
   0  27   4       10.44       30.60     29.10 o 
   1  27   4       27.26       57.83     31.92 o 
   2  27   4      589.65      575.89     64.42 o 
  -3  28   4      121.83      177.14     40.78 o 
  -2  28   4      333.29      352.62     72.05 o 
  -1  28   4       42.42       73.23     34.21 o 
   0  28   4       17.77       21.45     31.25 o 
   1  28   4        5.47       13.51     31.99 o 
   2  28   4      154.80      237.36     48.22 o 
  -1  29   4        0.02       27.51     40.83 o 
   0  29   4       35.40       50.66     32.46 o 
  -9   1   5      232.15      314.63     58.30 o 
  -8   1   5      274.10      310.23     37.46 o 
  -7   1   5       19.16       44.48     18.05 o 
  -6   1   5      450.95      416.86     53.17 o 
  -5   1   5     4117.45     3866.37    103.13 o 
  -4   1   5     2000.17     1954.74     68.86 o 
  -3   1   5       42.21       22.40     12.42 o 
  -2   1   5     5751.79     5665.25     85.03 o 
  -1   1   5     1329.38     1332.13     29.22 o 
   0   1   5     1942.92     1927.07     37.24 o 
   1   1   5     1633.37     1788.31     31.74 o 
   2   1   5      507.69      561.72     19.99 o 
   3   1   5     6409.20     6474.27    141.91 o 
   4   1   5     3931.27     3772.12    153.71 o 
   5   1   5       39.08       45.45     20.05 o 
   6   1   5      557.94      566.00     53.32 o 
   7   1   5      448.01      414.88     49.70 o 
   8   1   5      157.19      192.80     39.68 o 
 -10   2   5      202.84      239.96     65.72 o 
  -9   2   5     1014.62     1103.72    102.62 o 
  -8   2   5     2013.27     1883.42    119.00 o 
  -7   2   5       13.45        0.00     27.73 o 
  -6   2   5     1139.31     1034.60     64.08 o 
  -5   2   5     7432.13     7313.57    199.13 o 
  -4   2   5      335.66      315.72     30.03 o 
  -3   2   5      401.78      396.27     30.26 o 
  -2   2   5     1242.39     1180.53     39.29 o 
  -1   2   5        4.17       11.24      7.70 o 
   0   2   5      581.86      646.38     19.19 o 
   1   2   5     4471.28     4546.25     66.19 o 
   2   2   5      215.98      169.42     12.19 o 
   3   2   5     1138.77     1116.86     27.32 o 
   4   2   5      389.11      348.52     24.28 o 
   5   2   5      868.14      883.49     87.12 o 
   6   2   5      116.41      176.90     34.06 o 
   7   2   5       41.28       92.63     30.41 o 
   8   2   5      220.13      190.19     40.79 o 
 -10   3   5      299.54      391.71     74.67 o 
  -9   3   5       46.22       47.16     42.14 o 
  -8   3   5      296.69      350.07     42.09 o 
  -7   3   5      568.83      532.86     46.10 o 
  -6   3   5      897.40      861.84     53.98 o 
  -5   3   5    14370.14    14675.96    220.53 o 
  -4   3   5     3186.41     3125.56    121.40 o 
  -3   3   5     1748.25     1645.57     49.11 o 
  -2   3   5     7945.15     7878.27    118.17 o 
  -1   3   5     1420.65     1486.29     33.75 o 
   0   3   5     7419.32     7472.56    111.99 o 
   1   3   5     1325.31     1430.23     28.71 o 
   2   3   5     4628.02     4453.59     58.90 o 
   3   3   5        4.34        5.38      8.28 o 
   4   3   5      122.43       99.46     15.66 o 
   5   3   5      442.03      470.91     45.27 o 
   6   3   5     2649.38     2617.43    111.16 o 
   7   3   5     1321.86     1338.47     86.83 o 
   8   3   5      562.75      671.04     68.64 o 
  -9   4   5       14.15       17.58     27.12 o 
  -8   4   5      531.64      569.13     51.12 o 
  -7   4   5      639.66      631.15     49.54 o 
  -6   4   5     2352.49     2325.51     86.17 o 
  -5   4   5     1562.96     1471.66     68.56 o 
  -4   4   5     2630.90     2588.23     80.50 o 
  -3   4   5       52.48       59.40     17.75 o 
  -2   4   5     3214.60     2991.23    149.70 o 
  -1   4   5      428.71      408.91     18.40 o 
   0   4   5       29.78       29.27      8.19 o 
   1   4   5    17063.80    18559.09    365.41 o 
   2   4   5     1794.42     1684.42     31.31 o 
   3   4   5     1194.25     1131.27     38.86 o 
   4   4   5        9.51       14.70     12.92 o 
   5   4   5      770.23      758.26     44.29 o 
   6   4   5     2060.08     1900.19     95.78 o 
   7   4   5      567.21      554.16     58.57 o 
   8   4   5      564.12      614.37     64.61 o 
  -9   5   5      252.67      337.95     48.66 o 
  -8   5   5       31.97        0.00     42.79 o 
  -7   5   5       91.14       83.90     25.37 o 
  -6   5   5      621.06      640.03     47.61 o 
  -5   5   5      409.63      394.88     35.77 o 
  -4   5   5       34.05       63.92     20.84 o 
  -3   5   5        3.52        0.00     12.43 o 
  -2   5   5      218.35      207.88     19.81 o 
  -1   5   5     2949.51     2884.36     79.58 o 
   0   5   5     5439.21     5733.80    149.03 o 
   1   5   5    16809.15    18669.69    383.47 o 
   2   5   5     1125.43     1003.39     25.96 o 
   3   5   5       29.97       30.98     12.38 o 
   4   5   5     3422.41     3222.99    112.82 o 
   5   5   5      334.02      332.67     26.59 o 
   6   5   5     1520.35     1407.07     82.86 o 
   7   5   5      214.30      242.16     42.66 o 
  -9   6   5        2.51        0.00     23.62 o 
  -8   6   5      189.13      186.85     35.28 o 
  -7   6   5      174.00      236.72     58.95 o 
  -6   6   5       11.90        0.00     17.34 o 
  -5   6   5      144.90      156.65     25.59 o 
  -4   6   5      305.23      301.33     37.83 o 
  -3   6   5    32244.08    34030.28    993.26 o 
  -2   6   5     3709.12     3381.21    100.10 o 
  -1   6   5     1421.72     1546.00     33.96 o 
   0   6   5        3.89        4.70      6.99 o 
   1   6   5       36.72       45.46      9.45 o 
   2   6   5     7115.29     6855.11    141.72 o 
   3   6   5     1733.62     1608.81     47.93 o 
   4   6   5     2100.99     1909.71     64.45 o 
   5   6   5     2043.92     1834.32     96.37 o 
   6   6   5        6.21       12.75     21.03 o 
   7   6   5      219.98      253.54     43.15 o 
  -9   7   5       19.58       20.66     38.10 o 
  -8   7   5       27.10       63.36     29.12 o 
  -7   7   5        6.57       18.31     26.42 o 
  -6   7   5      883.87      964.29     57.30 o 
  -5   7   5        0.18       17.88     17.31 o 
  -4   7   5     1191.42     1172.68     46.54 o 
  -3   7   5    40416.04    43832.96   1352.63 o 
  -2   7   5     2960.59     2901.17    115.37 o 
  -1   7   5       86.15      104.90     10.82 o 
   0   7   5      594.28      562.10     20.61 o 
   1   7   5     1190.17     1189.10     32.86 o 
   2   7   5     1470.28     1454.06     34.14 o 
   3   7   5        1.83        7.88     11.80 o 
   4   7   5        4.87       11.42     12.54 o 
   5   7   5      880.99      805.43     40.21 o 
   6   7   5     1129.45     1143.99     75.38 o 
   7   7   5       26.94       26.01     25.34 o 
  -9   8   5      115.15      123.99     37.35 o 
  -8   8   5      511.21      577.38     55.66 o 
  -7   8   5     1371.66     1445.44     61.86 o 
  -6   8   5       71.27      102.89     25.87 o 
  -5   8   5      322.62      337.04     48.47 o 
  -4   8   5     1467.95     1349.58     60.94 o 
  -3   8   5    36889.01    38697.72   1326.49 o 
  -2   8   5     1571.48     1378.79     46.67 o 
  -1   8   5      161.82      152.53     13.63 o 
   0   8   5     1696.46     1812.97     43.90 o 
   1   8   5      678.97      752.91     24.83 o 
   2   8   5     2382.33     2191.14     58.22 o 
   3   8   5      536.39      528.73     29.83 o 
   4   8   5     1103.07     1029.91     56.95 o 
   5   8   5      968.75      909.90     42.94 o 
   6   8   5       69.74       64.66     22.45 o 
   7   8   5       58.94       89.04     30.95 o 
  -9   9   5      430.89      468.68     57.98 o 
  -8   9   5       34.63       56.17     29.12 o 
  -7   9   5        7.56       16.40     20.35 o 
  -6   9   5      544.87      571.60     47.77 o 
  -5   9   5      125.83      162.18     28.04 o 
  -4   9   5     2198.38     2027.27     71.65 o 
  -3   9   5     1029.91      993.28     42.61 o 
  -2   9   5     5290.79     5520.66    176.39 o 
  -1   9   5     2200.21     2469.39     43.38 o 
   0   9   5      624.95      626.66     24.50 o 
   1   9   5      101.71      102.71     11.54 o 
   2   9   5      193.28      199.13     18.97 o 
   3   9   5       84.81       81.26     14.67 o 
   4   9   5      849.60      804.66     38.54 o 
   5   9   5       17.90       23.78     14.03 o 
   6   9   5       24.90       32.48     17.74 o 
   7   9   5       17.56       30.73     27.93 o 
  -9  10   5        5.66       27.80     36.88 o 
  -8  10   5       30.83       34.22     26.54 o 
  -7  10   5      396.42      362.56     43.53 o 
  -6  10   5      551.66      509.11     37.56 o 
  -5  10   5      705.71      618.18     56.98 o 
  -4  10   5     1981.45     1885.57     60.25 o 
  -3  10   5     1396.73     1354.38     49.30 o 
  -2  10   5     2702.29     2782.27     85.70 o 
  -1  10   5      140.49      173.73     13.49 o 
   0  10   5     2541.17     2414.94     65.24 o 
   1  10   5     7039.78     7035.15     93.06 o 
   2  10   5      934.84      864.16     36.22 o 
   3  10   5      121.63      120.02     17.48 o 
   4  10   5       81.36      119.57     17.62 o 
   5  10   5     1238.85     1259.83     51.35 o 
   6  10   5      396.97      436.54     33.80 o 
   7  10   5       97.07       97.86     35.47 o 
  -9  11   5       28.49       66.69     38.04 o 
  -8  11   5      110.86      111.66     34.40 o 
  -7  11   5      486.64      444.20     48.30 o 
  -6  11   5     1661.94     1819.12    155.09 o 
  -5  11   5       31.59       19.46     13.04 o 
  -4  11   5       18.76       19.98     15.10 o 
  -3  11   5       20.94       19.42     13.37 o 
  -2  11   5      781.72      692.19     36.08 o 
  -1  11   5     4767.15     4755.73    149.19 o 
   0  11   5     1225.14     1187.58     42.89 o 
   1  11   5       11.56        9.85      9.52 o 
   2  11   5     2987.94     2943.15     66.30 o 
   3  11   5     2160.78     2004.05     57.92 o 
   4  11   5     1041.16      977.43     43.55 o 
   5  11   5       66.91       79.12     18.69 o 
   6  11   5      634.98      639.13     41.00 o 
   7  11   5      496.28      598.90     62.26 o 
  -9  12   5       10.98       41.05     37.05 o 
  -8  12   5      682.12      711.06     66.11 o 
  -7  12   5      512.99      527.15     53.40 o 
  -6  12   5     1477.78     1399.93     88.29 o 
  -5  12   5     3037.79     2979.01    104.08 o 
  -4  12   5     1652.24     1516.20     79.55 o 
  -3  12   5        1.71        0.00     10.11 o 
  -2  12   5      923.24      873.59     35.93 o 
  -1  12   5       20.77       16.81     12.91 o 
   0  12   5        0.25        6.33      9.11 o 
   1  12   5        1.49        4.62     16.50 o 
   2  12   5     1848.73     1561.19     61.77 o 
   3  12   5       59.18       87.38     18.87 o 
   4  12   5      193.21      186.58     22.21 o 
   5  12   5      400.29      409.57     44.66 o 
   6  12   5       26.36       49.00     19.37 o 
   7  12   5       65.50       85.48     36.77 o 
  -9  13   5       24.78       34.88     33.88 o 
  -8  13   5     1975.65     1942.24    106.24 o 
  -7  13   5       43.19       51.68     28.92 o 
  -6  13   5      231.58      253.89     39.14 o 
  -5  13   5     1234.06     1293.29     48.03 o 
  -4  13   5     2474.56     2362.59    109.84 o 
  -3  13   5      118.28      128.67     17.29 o 
  -2  13   5     2916.74     2759.17     61.79 o 
  -1  13   5     9674.38     9625.21    185.18 o 
   0  13   5       30.91       14.49     12.07 o 
   1  13   5       49.58       31.95     23.47 o 
   2  13   5      862.12      810.31     44.26 o 
   3  13   5     1744.97     1654.67     67.54 o 
   4  13   5     1074.35     1140.81     56.77 o 
   5  13   5       65.50       64.28     17.59 o 
   6  13   5       39.52       25.06     18.31 o 
   7  13   5      111.66      145.11     33.15 o 
  -8  14   5       32.06       47.11     32.75 o 
  -7  14   5        2.54        8.67     25.53 o 
  -6  14   5      141.90       90.64     30.23 o 
  -5  14   5       11.40       10.87     13.69 o 
  -4  14   5      603.03      562.91     38.99 o 
  -3  14   5       10.61        7.03     11.42 o 
  -2  14   5     1600.19     1392.02     46.25 o 
  -1  14   5     7880.44     7686.09    119.54 o 
   0  14   5     1465.96     1390.96     41.56 o 
   1  14   5      490.60      522.50     43.76 o 
   2  14   5     2257.31     2158.04     88.99 o 
   3  14   5        2.55       12.56     15.02 o 
   4  14   5       47.39       58.13     27.10 o 
   5  14   5        0.96       33.83     18.00 o 
   6  14   5      146.95      189.48     27.19 o 
  -8  15   5        7.08        2.82     29.88 o 
  -7  15   5        0.64       16.03     25.92 o 
  -6  15   5      191.85      195.20     29.02 o 
  -5  15   5      450.27      507.41     32.35 o 
  -4  15   5       65.06       76.59     15.69 o 
  -3  15   5        2.95        2.87     12.21 o 
  -2  15   5     4866.98     4466.18     81.72 o 
  -1  15   5    10858.06    10782.96    257.56 o 
   0  15   5     1613.25     1558.22     50.94 o 
   1  15   5      298.61      327.47     36.20 o 
   2  15   5      496.00      439.91     42.81 o 
   3  15   5      772.14      787.67     55.14 o 
   4  15   5     1416.74     1384.84     64.79 o 
   5  15   5       50.08       54.55     21.97 o 
   6  15   5      544.99      619.93     43.44 o 
  -8  16   5       16.63       10.28     41.81 o 
  -7  16   5       69.93       77.39     31.65 o 
  -6  16   5      230.13      214.48     46.73 o 
  -5  16   5      188.23      168.08     22.15 o 
  -4  16   5      238.47      211.65     21.98 o 
  -3  16   5        5.78       17.90     12.15 o 
  -2  16   5        0.22        0.00     12.49 o 
  -1  16   5     2849.23     2689.49    104.66 o 
   0  16   5     3529.51     3455.92    106.99 o 
   1  16   5      183.62      151.26     26.97 o 
   2  16   5      323.46      338.72     39.69 o 
   3  16   5     3553.93     3420.41    136.31 o 
   4  16   5        0.41        0.00     17.67 o 
   5  16   5      498.21      506.83     43.58 o 
   6  16   5       18.94       40.75     22.89 o 
  -8  17   5      119.89      126.23     41.45 o 
  -7  17   5      292.26      244.52     44.83 o 
  -6  17   5       45.40       52.32     27.51 o 
  -5  17   5     2533.33     2584.36    107.53 o 
  -4  17   5       50.47       40.51     14.98 o 
  -3  17   5      142.05      152.52     19.44 o 
  -2  17   5       26.59       28.34     13.76 o 
  -1  17   5      937.33      916.10     38.65 o 
   0  17   5     6139.08     5866.31    146.90 o 
   1  17   5        1.31        0.00     16.11 o 
   2  17   5       90.98       53.04     24.00 o 
   3  17   5       29.72       48.62     20.34 o 
   4  17   5      126.55      149.90     28.51 o 
   5  17   5      386.34      418.49     41.52 o 
   6  17   5       51.73       70.47     24.36 o 
  -8  18   5       33.00      123.18     41.15 o 
  -7  18   5     1359.46     1280.27     89.32 o 
  -6  18   5      574.69      610.91     60.04 o 
  -5  18   5       26.11       28.71     18.26 o 
  -4  18   5      110.47      143.99     19.34 o 
  -3  18   5       76.86       96.44     16.81 o 
  -2  18   5      330.96      355.69     26.73 o 
  -1  18   5     1101.42     1024.92     41.35 o 
   0  18   5     1744.36     1508.25     76.81 o 
   1  18   5      545.50      450.96     45.88 o 
   2  18   5      195.68      195.85     54.69 o 
   3  18   5      786.16      755.28     61.79 o 
   4  18   5      183.17      181.93     29.41 o 
   5  18   5      308.23      317.55     38.59 o 
   6  18   5        1.62       36.76     27.45 o 
  -7  19   5       51.86       87.89     37.16 o 
  -6  19   5       49.26       66.44     30.90 o 
  -5  19   5       14.70       22.56     17.94 o 
  -4  19   5       19.62       29.22     14.39 o 
  -3  19   5      310.90      335.39     27.05 o 
  -2  19   5      159.52      194.03     22.07 o 
  -1  19   5      595.87      660.05     34.73 o 
   0  19   5       47.12       69.53     25.20 o 
   1  19   5       20.81       15.19     20.51 o 
   2  19   5      474.80      468.83     47.42 o 
   3  19   5      397.77      412.76     47.84 o 
   4  19   5      328.60      381.65     39.56 o 
   5  19   5      219.63      236.05     35.72 o 
  -7  20   5      254.38      219.27     46.34 o 
  -6  20   5      132.03      139.56     36.89 o 
  -5  20   5       95.45      133.26     35.15 o 
  -4  20   5       11.01       34.00     18.19 o 
  -3  20   5     1053.95     1012.72     45.12 o 
  -2  20   5      456.24      506.33     36.40 o 
  -1  20   5       34.22       63.88     20.42 o 
   0  20   5      270.98      224.39     34.19 o 
   1  20   5      583.89      534.93     51.60 o 
   2  20   5      288.96      252.58     37.35 o 
   3  20   5       61.78       88.49     30.47 o 
   4  20   5      438.21      390.93     51.80 o 
   5  20   5      401.06      465.57     47.35 o 
  -7  21   5       17.57       20.42     30.74 o 
  -6  21   5        3.31        0.00     28.48 o 
  -5  21   5       10.96       14.09     25.61 o 
  -4  21   5       42.72       68.86     21.56 o 
  -3  21   5      938.31      953.96     44.80 o 
  -2  21   5       77.45      100.61     18.18 o 
  -1  21   5        7.45       33.21     20.11 o 
   0  21   5        5.17        5.31     19.60 o 
   1  21   5       28.33       33.01     23.34 o 
   2  21   5      566.26      541.29     71.51 o 
   3  21   5       90.17       99.23     31.44 o 
   4  21   5       12.96       40.42     30.11 o 
   5  21   5      105.06      173.34     33.89 o 
  -6  22   5       10.37       14.17     30.37 o 
  -5  22   5       26.72       42.30     28.20 o 
  -4  22   5      641.68      643.34     56.53 o 
  -3  22   5      891.64      975.89     46.73 o 
  -2  22   5      137.24      178.82     22.36 o 
  -1  22   5      168.36      152.33     31.23 o 
   0  22   5       48.99       33.02     22.25 o 
   1  22   5      139.35      167.33     34.81 o 
   2  22   5      549.63      530.93     55.97 o 
   3  22   5        0.86        0.00     30.57 o 
   4  22   5       25.05       54.47     31.33 o 
  -6  23   5       14.01       18.44     42.58 o 
  -5  23   5        1.42        3.71     32.31 o 
  -4  23   5     1559.84     1418.41    117.69 o 
  -3  23   5      847.43      953.32     57.20 o 
  -2  23   5       14.70       39.17     17.29 o 
  -1  23   5        8.73        8.45     32.10 o 
   0  23   5      234.02      167.39     34.56 o 
   1  23   5       37.23       55.90     30.80 o 
   2  23   5        0.27       39.74     30.10 o 
   3  23   5       39.86       30.99     31.22 o 
   4  23   5        2.53        6.11     30.57 o 
  -5  24   5        2.08       39.23     33.96 o 
  -4  24   5      453.81      512.30     58.72 o 
  -3  24   5      707.67      894.51     60.57 o 
  -2  24   5       49.04       56.75     22.18 o 
  -1  24   5      162.25      177.04     34.53 o 
   0  24   5        2.71        0.00     23.89 o 
   1  24   5     1281.11     1483.75     90.15 o 
   2  24   5      462.66      678.57     68.41 o 
   3  24   5      112.24      108.63     36.74 o 
   4  24   5        7.56        6.70     31.20 o 
  -5  25   5       24.06       51.96     36.58 o 
  -4  25   5       96.86      106.40     37.15 o 
  -3  25   5        0.26        4.44     21.27 o 
  -2  25   5      242.04      233.23     38.83 o 
  -1  25   5       30.20       25.50     24.83 o 
   0  25   5       93.27      129.67     34.70 o 
   1  25   5       15.22       57.75     33.32 o 
   2  25   5      168.45      153.46     43.30 o 
   3  25   5      253.60      265.45     49.40 o 
  -4  26   5       27.38       31.59     30.17 o 
  -3  26   5      136.52      179.36     31.60 o 
  -2  26   5        0.98        4.75     26.14 o 
  -1  26   5        2.61        0.00     25.80 o 
   0  26   5        0.62        4.49     29.40 o 
   1  26   5       42.68       68.34     33.34 o 
   2  26   5      131.84      200.29     45.36 o 
  -4  27   5      217.89      268.92     52.40 o 
  -3  27   5        4.13        0.00     42.36 o 
  -2  27   5       18.67       25.80     31.09 o 
  -1  27   5        0.75        7.46     27.32 o 
   0  27   5        0.44        0.00     26.32 o 
   1  27   5        2.10        0.65     42.58 o 
   2  27   5      308.33      358.27     55.95 o 
  -2  28   5        1.05       24.67     45.85 o 
  -1  28   5      466.92      537.05     61.11 o 
   0  28   5      176.54      245.18     47.65 o 
   1  28   5        0.13       17.29     34.89 o 
  -9   0   6      352.24      401.53     65.07 o 
  -8   0   6     1088.53     1245.86    102.62 o 
  -7   0   6      532.93      512.23     63.32 o 
  -6   0   6     1629.50     1683.63    105.90 o 
  -5   0   6    11312.98    10890.01    258.95 o 
  -4   0   6     2660.41     2443.03    115.07 o 
  -3   0   6      466.97      457.86     50.00 o 
  -2   0   6       69.44       75.73     25.87 o 
  -1   0   6    16608.12    17090.38    622.32 o 
   0   0   6    21949.81    21947.90    476.61 o 
   1   0   6     4563.89     4384.22    101.36 o 
   2   0   6     2720.76     2925.51     85.98 o 
   3   0   6      144.87      138.19     18.31 o 
   4   0   6     2946.94     2814.43    146.29 o 
   5   0   6     1554.23     1694.55    123.80 o 
   6   0   6        0.89        9.17     39.08 o 
   7   0   6       85.03       76.42     47.16 o 
  -9   1   6      312.47      413.78     46.07 o 
  -8   1   6     1471.21     1571.90     81.50 o 
  -7   1   6       36.29       26.65     18.82 o 
  -6   1   6      420.16      398.03     56.22 o 
  -5   1   6     1716.04     1616.26     70.86 o 
  -4   1   6      307.48      301.42     30.80 o 
  -3   1   6     4285.38     4180.74    100.86 o 
  -2   1   6      466.15      469.33     27.30 o 
  -1   1   6     1707.44     1730.92     33.32 o 
   0   1   6    11600.85    12119.43    155.10 o 
   1   1   6      217.51      165.57     12.54 o 
   2   1   6       32.51       26.75      8.43 o 
   3   1   6     1932.45     1828.57     42.45 o 
   4   1   6      921.14      843.36     58.67 o 
   5   1   6       88.56       93.65     29.45 o 
   6   1   6      298.62      327.28     44.83 o 
   7   1   6      267.51      382.02     52.32 o 
  -9   2   6       11.86        0.00     31.88 o 
  -8   2   6       51.73       60.04     23.36 o 
  -7   2   6      366.52      354.84     37.98 o 
  -6   2   6     2872.61     2630.86    180.13 o 
  -5   2   6     3304.09     3247.46     99.66 o 
  -4   2   6     1515.28     1565.16    149.13 o 
  -3   2   6      258.67      217.43     21.08 o 
  -2   2   6     3922.21     3731.75     74.71 o 
  -1   2   6     1586.76     1670.19     35.88 o 
   0   2   6     6345.68     6673.74     94.34 o 
   1   2   6        2.94       11.83      7.98 o 
   2   2   6        0.33        1.53      7.67 o 
   3   2   6      992.62      962.34     31.70 o 
   4   2   6      277.81      236.15     26.06 o 
   5   2   6      313.45      270.40     39.37 o 
   6   2   6     1005.15     1016.26     73.64 o 
   7   2   6      778.29      842.79     73.19 o 
  -9   3   6        2.46       24.67     36.90 o 
  -8   3   6      212.99      225.27     34.26 o 
  -7   3   6       13.30       34.26     17.69 o 
  -6   3   6      601.22      577.37     66.59 o 
  -5   3   6     6110.23     5988.72    135.59 o 
  -4   3   6      419.63      416.37     35.78 o 
  -3   3   6     1144.12     1044.89     52.37 o 
  -2   3   6        4.06        0.00     10.21 o 
  -1   3   6     1072.02     1103.93     32.64 o 
   0   3   6     1755.71     1629.32     44.63 o 
   1   3   6     1751.95     1865.43     54.27 o 
   2   3   6      288.82      299.51     16.48 o 
   3   3   6     6459.61     6369.25    215.18 o 
   4   3   6     1967.99     1904.98     54.99 o 
   5   3   6      990.96      854.44     62.43 o 
   6   3   6     1529.40     1463.02     93.67 o 
   7   3   6      450.28      495.68     58.43 o 
  -9   4   6       87.55      137.12     47.60 o 
  -8   4   6      466.33      519.44     66.59 o 
  -7   4   6        3.77        8.95     22.27 o 
  -6   4   6      291.12      277.29     46.94 o 
  -5   4   6     1577.70     1485.95    108.95 o 
  -4   4   6     2484.18     2295.56     80.08 o 
  -3   4   6      167.65      148.42     18.99 o 
  -2   4   6     1972.70     2020.10     56.10 o 
  -1   4   6     2596.09     2586.35     49.18 o 
   0   4   6     8955.71     9361.52    156.74 o 
   1   4   6     4182.67     4049.26    107.00 o 
   2   4   6      246.15      257.16     14.99 o 
   3   4   6      376.33      367.38     26.04 o 
   4   4   6        8.06       18.18     13.88 o 
   5   4   6       13.09        5.52     18.24 o 
   6   4   6      483.17      501.45     58.41 o 
   7   4   6      786.28      858.54     74.69 o 
  -8   5   6      123.76      121.94     31.21 o 
  -7   5   6     1468.04     1451.16     75.23 o 
  -6   5   6      210.69      186.23     30.40 o 
  -5   5   6      387.65      303.14     38.86 o 
  -4   5   6      517.19      477.70     47.05 o 
  -3   5   6     2900.02     2761.07    103.46 o 
  -2   5   6     4888.14     4794.91    126.27 o 
  -1   5   6     1471.00     1362.39     35.76 o 
   0   5   6      331.85      338.16     17.85 o 
   1   5   6     4172.72     4180.26     95.58 o 
   2   5   6     2457.09     2390.96     61.41 o 
   3   5   6      579.09      591.41     31.31 o 
   4   5   6        1.59       18.51     13.09 o 
   5   5   6       61.58       68.37     25.08 o 
   6   5   6     1561.73     1450.49    108.30 o 
   7   5   6      140.76      160.69     38.79 o 
  -9   6   6        0.87       13.52     32.46 o 
  -8   6   6      106.38      140.52     31.35 o 
  -7   6   6      384.55      400.80     42.07 o 
  -6   6   6      117.44      116.21     26.95 o 
  -5   6   6       13.05       20.35     18.45 o 
  -4   6   6       35.44       18.03     14.08 o 
  -3   6   6      244.91      241.75     23.27 o 
  -2   6   6       12.42       46.88     27.21 o 
  -1   6   6       59.80       81.34     10.92 o 
   0   6   6        0.56        4.31      7.79 o 
   1   6   6       53.34       60.59     11.25 o 
   2   6   6      884.36      846.87     28.94 o 
   3   6   6      116.74       98.85     16.79 o 
   4   6   6        0.73        1.82     12.47 o 
   5   6   6     2149.23     2010.31     95.72 o 
   6   6   6     1494.53     1317.49     83.23 o 
   7   6   6       10.09        0.00     27.48 o 
  -9   7   6        2.78       16.51     29.74 o 
  -8   7   6        0.20        2.84     35.59 o 
  -7   7   6      389.98      394.99     42.53 o 
  -6   7   6      722.55      593.19     48.74 o 
  -5   7   6      303.13      287.13     35.12 o 
  -4   7   6       56.36       58.09     17.02 o 
  -3   7   6       86.15       79.14     18.72 o 
  -2   7   6     4950.81     4761.80    143.28 o 
  -1   7   6     1436.74     1525.79     37.58 o 
   0   7   6      383.61      379.49     18.95 o 
   1   7   6      227.30      218.91     16.09 o 
   2   7   6     4115.90     3885.94    141.25 o 
   3   7   6      704.78      683.54     34.47 o 
   4   7   6       42.31       55.81     16.21 o 
   5   7   6       69.46       77.44     18.38 o 
   6   7   6        3.82        5.22     21.09 o 
   7   7   6       58.66       84.96     33.93 o 
  -9   8   6       95.34      170.75     43.74 o 
  -8   8   6       50.70       69.70     28.47 o 
  -7   8   6      933.71      870.91     60.11 o 
  -6   8   6     5267.43     5171.80    286.25 o 
  -5   8   6      348.07      417.68     57.97 o 
  -4   8   6       71.89       66.73     17.57 o 
  -3   8   6     1612.16     1566.30    107.49 o 
  -2   8   6     8520.26     8643.10    353.49 o 
  -1   8   6      368.48      362.20     19.42 o 
   0   8   6      260.62      246.26     17.24 o 
   1   8   6      511.54      470.12     22.36 o 
   2   8   6     4896.74     4686.73    180.68 o 
   3   8   6     2479.58     2286.18     69.37 o 
   4   8   6      238.05      243.99     23.15 o 
   5   8   6     1391.70     1369.93     54.02 o 
   6   8   6      317.81      341.59     47.15 o 
   7   8   6      114.03      145.87     38.21 o 
  -9   9   6      290.17      401.96     54.82 o 
  -8   9   6       89.55      113.01     32.33 o 
  -7   9   6       73.13       62.07     24.60 o 
  -6   9   6       50.18       52.50     25.13 o 
  -5   9   6      296.87      282.45     33.78 o 
  -4   9   6       11.65        0.88     13.42 o 
  -3   9   6     3936.57     3711.39    170.70 o 
  -2   9   6    25510.08    26609.88   1029.70 o 
  -1   9   6     1102.66     1130.74     32.71 o 
   0   9   6      506.54      522.68     24.60 o 
   1   9   6     9480.68     9730.84    209.63 o 
   2   9   6    10838.54    10831.14    172.85 o 
   3   9   6     1856.24     1664.46     58.78 o 
   4   9   6       12.30       11.80     15.42 o 
   5   9   6       86.71       83.39     18.72 o 
   6   9   6      119.60      136.42     37.34 o 
   7   9   6       70.65      113.28     37.06 o 
  -9  10   6      547.20      637.20     68.66 o 
  -8  10   6      391.55      428.25     53.19 o 
  -7  10   6      199.53      231.30     29.69 o 
  -6  10   6      159.93      159.90     30.12 o 
  -5  10   6      401.57      385.39     33.08 o 
  -4  10   6      731.45      647.10     43.88 o 
  -3  10   6      268.43      280.62     26.53 o 
  -2  10   6      946.37      847.44     81.40 o 
  -1  10   6        1.48        8.09     12.78 o 
   0  10   6      107.67      107.74     13.59 o 
   1  10   6      328.71      371.96     20.83 o 
   2  10   6        0.31       14.08     13.23 o 
   3  10   6       84.08      104.66     17.87 o 
   4  10   6      276.37      261.98     25.47 o 
   5  10   6      324.62      328.24     29.55 o 
   6  10   6       86.14       85.69     25.11 o 
   7  10   6      323.05      377.54     55.50 o 
  -9  11   6      174.91      215.50     47.22 o 
  -8  11   6      345.93      394.02     52.63 o 
  -7  11   6      680.64      739.96     62.83 o 
  -6  11   6      476.55      489.57     46.17 o 
  -5  11   6     1625.53     1479.66     67.72 o 
  -4  11   6      365.16      341.71     29.71 o 
  -3  11   6     1661.60     1610.96     86.78 o 
  -2  11   6       53.79       51.41     19.54 o 
  -1  11   6      159.13      168.96     20.81 o 
   0  11   6      447.28      439.07     24.77 o 
   1  11   6     1899.11     1844.31     99.93 o 
   2  11   6      192.00      211.81     23.98 o 
   3  11   6      187.34      170.74     21.07 o 
   4  11   6      854.40      824.48     42.36 o 
   5  11   6       45.57       68.99     18.48 o 
   6  11   6      741.07      707.19     52.76 o 
  -9  12   6      121.14       76.70     42.15 o 
  -8  12   6     1200.20     1204.06     95.20 o 
  -7  12   6      558.83      620.29     60.15 o 
  -6  12   6       37.62       32.71     18.71 o 
  -5  12   6      246.12      196.78     23.11 o 
  -4  12   6      112.86       97.05     19.36 o 
  -3  12   6     3864.54     3639.73    221.49 o 
  -2  12   6       18.09        4.25     18.31 o 
  -1  12   6     2692.55     2505.89     70.00 o 
   0  12   6      347.90      353.97     22.00 o 
   1  12   6     2341.94     2273.10    130.79 o 
   2  12   6      560.56      533.82     31.33 o 
   3  12   6      283.78      272.83     25.09 o 
   4  12   6     2566.80     2489.38     72.83 o 
   5  12   6       71.84       69.94     19.10 o 
   6  12   6      122.30      162.00     27.06 o 
  -8  13   6       87.60      117.24     40.26 o 
  -7  13   6       67.00       87.39     30.79 o 
  -6  13   6       57.83       72.76     21.43 o 
  -5  13   6      421.34      363.56     28.02 o 
  -4  13   6      552.12      523.88     31.83 o 
  -3  13   6     1064.81     1077.03     58.41 o 
  -2  13   6      730.47      817.78     37.80 o 
  -1  13   6       11.86        0.00     14.57 o 
   0  13   6      627.51      637.84     35.83 o 
   1  13   6     1216.16     1231.48     50.56 o 
   2  13   6       63.16       71.34     15.08 o 
   3  13   6      352.91      355.36     28.46 o 
   4  13   6      453.74      477.72     35.46 o 
   5  13   6      112.25      132.09     23.30 o 
   6  13   6        2.47       17.28     19.97 o 
  -8  14   6      493.21      461.08     56.92 o 
  -7  14   6      195.08      190.04     50.11 o 
  -6  14   6      325.54      292.87     28.15 o 
  -5  14   6       20.37       24.61     14.32 o 
  -4  14   6     1682.91     1535.55     52.36 o 
  -3  14   6      246.10      216.89     22.18 o 
  -2  14   6       15.01       13.64     13.91 o 
  -1  14   6     5829.76     5632.95    100.81 o 
   0  14   6     3458.50     3457.08     95.11 o 
   1  14   6      533.31      543.82     36.50 o 
   2  14   6        1.75       17.55     12.92 o 
   3  14   6     2339.50     2493.38     81.66 o 
   4  14   6     5188.14     5302.61    146.66 o 
   5  14   6      328.62      372.81     33.89 o 
   6  14   6       54.54       74.05     23.31 o 
  -8  15   6      162.34      179.51     44.76 o 
  -7  15   6       45.29       50.64     32.24 o 
  -6  15   6       93.24       95.42     23.46 o 
  -5  15   6      232.43      235.09     24.56 o 
  -4  15   6       10.02       12.39     12.65 o 
  -3  15   6      291.77      279.41     23.51 o 
  -2  15   6       50.69       26.65     13.38 o 
  -1  15   6      219.33      242.45     22.02 o 
   0  15   6       39.47       50.41     21.55 o 
   1  15   6       67.79       69.46     23.43 o 
   2  15   6      207.45      218.88     22.52 o 
   3  15   6       64.08       63.78     19.00 o 
   4  15   6       31.07       34.75     19.15 o 
   5  15   6       26.21       32.79     19.81 o 
   6  15   6        0.86        4.41     19.74 o 
  -8  16   6      265.66      334.72     52.67 o 
  -7  16   6       12.61       16.66     33.01 o 
  -6  16   6       45.71       53.65     21.85 o 
  -5  16   6       28.18       36.67     15.20 o 
  -4  16   6      549.89      557.36     50.88 o 
  -3  16   6      138.25      138.76     18.83 o 
  -2  16   6      138.11      127.52     18.40 o 
  -1  16   6       79.64      101.84     17.25 o 
   0  16   6      189.07      189.69     30.92 o 
   1  16   6       63.48       59.81     21.30 o 
   2  16   6      210.88      169.10     25.37 o 
   3  16   6        5.54        0.87     16.22 o 
   4  16   6      635.52      669.14     41.75 o 
   5  16   6      712.03      787.61     47.89 o 
   6  16   6        0.04       21.25     22.96 o 
  -8  17   6       13.35       42.23     37.66 o 
  -7  17   6        0.69       28.57     30.52 o 
  -6  17   6      501.91      492.57     42.72 o 
  -5  17   6        1.09       11.41     14.81 o 
  -4  17   6       75.31       87.99     17.13 o 
  -3  17   6       30.07       34.08     13.71 o 
  -2  17   6      683.02      714.44     36.34 o 
  -1  17   6      187.10      166.42     20.50 o 
   0  17   6      721.77      638.17     52.42 o 
   1  17   6       55.40       20.28     18.57 o 
   2  17   6       22.67        0.00     21.40 o 
   3  17   6       74.19       57.90     18.79 o 
   4  17   6      474.58      541.20     38.94 o 
   5  17   6      879.36      885.14     51.14 o 
  -7  18   6      204.82      342.89     53.17 o 
  -6  18   6      298.85      327.61     45.98 o 
  -5  18   6       48.89       49.54     19.56 o 
  -4  18   6       46.18       49.76     15.62 o 
  -3  18   6      184.76      185.24     22.22 o 
  -2  18   6       16.94       28.83     14.78 o 
  -1  18   6     1198.83     1256.18     87.89 o 
   0  18   6     1755.42     1835.91     88.62 o 
   1  18   6       34.98       45.81     21.12 o 
   2  18   6      929.41      882.33     66.65 o 
   3  18   6       11.92       14.27     21.88 o 
   4  18   6      380.94      462.82     37.04 o 
   5  18   6      744.33      916.87     53.62 o 
  -7  19   6      723.94      749.71     72.04 o 
  -6  19   6      612.39      768.65     68.05 o 
  -5  19   6        0.69        0.00     16.95 o 
  -4  19   6       51.38       39.98     15.59 o 
  -3  19   6       29.22       21.65     14.78 o 
  -2  19   6     1152.16     1178.01     47.91 o 
  -1  19   6      308.59      316.67     39.98 o 
   0  19   6      391.51      374.14     43.63 o 
   1  19   6      651.54      685.40     57.35 o 
   2  19   6       20.40       61.57     27.01 o 
   3  19   6       28.95       40.66     25.85 o 
   4  19   6      128.26      152.43     31.57 o 
   5  19   6     1054.69     1196.94     61.01 o 
  -7  20   6      541.43      604.23     67.87 o 
  -6  20   6      137.93      170.38     40.00 o 
  -5  20   6       83.72      134.63     32.30 o 
  -4  20   6        0.14       14.65     15.82 o 
  -3  20   6       35.18       49.79     17.06 o 
  -2  20   6      797.96      770.22     40.58 o 
  -1  20   6       18.51       60.40     27.29 o 
   0  20   6       38.07       45.27     21.87 o 
   1  20   6      148.15      131.63     31.58 o 
   2  20   6       25.86       45.09     25.93 o 
   3  20   6       12.99       16.70     25.94 o 
   4  20   6      133.50      128.65     36.89 o 
  -6  21   6      265.43      242.77     44.89 o 
  -5  21   6      311.21      451.55     57.43 o 
  -4  21   6       57.34       38.93     20.52 o 
  -3  21   6      302.41      349.18     35.44 o 
  -2  21   6      389.74      357.64     29.79 o 
  -1  21   6        1.67       15.54     22.24 o 
   0  21   6       71.34       64.28     25.01 o 
   1  21   6      807.34      785.96     65.76 o 
   2  21   6      721.45      844.98     70.21 o 
   3  21   6      261.00      324.75     49.07 o 
   4  21   6       64.50       48.00     32.14 o 
  -6  22   6       90.24       93.33     35.96 o 
  -5  22   6        0.20       30.37     33.66 o 
  -4  22   6       36.12       43.08     26.95 o 
  -3  22   6       57.05       36.49     18.46 o 
  -2  22   6      175.69      220.48     29.31 o 
  -1  22   6       25.55       21.90     22.07 o 
   0  22   6       54.32       37.21     29.69 o 
   1  22   6      183.09      239.24     44.33 o 
   2  22   6        0.95       48.80     46.62 o 
   3  22   6       82.35       88.27     36.65 o 
   4  22   6        2.70       11.74     31.49 o 
  -6  23   6       20.17       49.29     35.43 o 
  -5  23   6      258.44      308.19     48.78 o 
  -4  23   6      175.28       96.18     27.49 o 
  -3  23   6      182.21      229.64     27.69 o 
  -2  23   6       31.54       49.08     25.65 o 
  -1  23   6       15.11       13.75     22.04 o 
   0  23   6        5.42        0.00     25.11 o 
   1  23   6     1340.63     1441.36     91.38 o 
   2  23   6     1308.79     1466.83     95.63 o 
   3  23   6       79.18       96.13     36.36 o 
  -5  24   6        9.27        0.00     29.23 o 
  -4  24   6       12.52       34.10     22.11 o 
  -3  24   6       91.10      116.65     22.87 o 
  -2  24   6        0.95       14.23     23.94 o 
  -1  24   6        6.21       27.81     27.14 o 
   0  24   6       15.54       18.20     27.77 o 
   1  24   6       46.93      109.80     35.27 o 
   2  24   6       33.40       62.77     38.28 o 
   3  24   6       63.77       79.70     37.54 o 
  -5  25   6        6.95        0.09     31.29 o 
  -4  25   6       75.54       50.06     27.48 o 
  -3  25   6        1.40        7.98     22.14 o 
  -2  25   6       92.56      142.21     35.12 o 
  -1  25   6      148.17      175.96     38.75 o 
   0  25   6       16.41       18.61     27.29 o 
   1  25   6       48.82       84.73     36.20 o 
   2  25   6       96.57       98.79     39.78 o 
  -4  26   6        6.80       12.30     32.76 o 
  -3  26   6      131.06      172.49     57.42 o 
  -2  26   6       71.29       47.05     30.50 o 
  -1  26   6      402.95      386.37     53.26 o 
   0  26   6      469.29      588.74     67.25 o 
   1  26   6        7.10       22.26     33.34 o 
  -3  27   6       12.57       36.03     46.94 o 
  -2  27   6        0.28       41.20     33.32 o 
  -1  27   6        0.10        1.18     31.40 o 
   0  27   6        2.09       38.16     32.89 o 
  -9   1   7       62.06       77.19     28.40 o 
  -8   1   7       13.88       43.12     21.00 o 
  -7   1   7     3021.05     2789.06    106.04 o 
  -6   1   7     1832.87     1634.49     77.35 o 
  -5   1   7     3005.21     2990.77     99.56 o 
  -4   1   7       19.20       18.38     17.29 o 
  -3   1   7     2012.14     1868.46     72.01 o 
  -2   1   7      213.47      207.82     22.60 o 
  -1   1   7     6527.84     7026.19    108.17 o 
   0   1   7    24314.32    24856.78    252.93 o 
   1   1   7     4512.87     4362.69     72.03 o 
   2   1   7      172.94      189.13     14.77 o 
   3   1   7     1345.29     1258.25     61.87 o 
   4   1   7      483.19      452.93     46.39 o 
   5   1   7     2612.88     2473.84    224.46 o 
   6   1   7       12.38       26.21     30.48 o 
   7   1   7       90.66       99.71     38.86 o 
  -9   2   7       30.56       61.39     26.14 o 
  -8   2   7       19.58       17.70     20.01 o 
  -7   2   7      345.36      353.24     40.21 o 
  -6   2   7     1155.42     1075.25     63.05 o 
  -5   2   7     1162.82      961.88     64.41 o 
  -4   2   7       34.43       40.67     20.74 o 
  -3   2   7       26.73       15.96     13.55 o 
  -2   2   7     1335.56     1231.65     46.66 o 
  -1   2   7     3612.80     3807.71     58.64 o 
   0   2   7     6831.69     6928.06    125.97 o 
   1   2   7       22.26       36.54      9.81 o 
   2   2   7      389.12      391.92     20.41 o 
   3   2   7     3223.10     3073.32     79.62 o 
   4   2   7     1338.24     1410.09     78.21 o 
   5   2   7      252.44      165.63     36.12 o 
   6   2   7      353.14      387.04     51.49 o 
   7   2   7      135.94      175.47     43.90 o 
  -9   3   7       86.28      109.54     30.39 o 
  -8   3   7       71.89      118.62     27.64 o 
  -7   3   7      397.55      373.41     41.49 o 
  -6   3   7       19.20       17.23     16.16 o 
  -5   3   7      351.11      307.50     33.94 o 
  -4   3   7     1169.31     1114.66     59.41 o 
  -3   3   7     4536.61     4455.82    135.79 o 
  -2   3   7      151.15      186.06     21.10 o 
  -1   3   7     4222.99     4297.64     79.83 o 
   0   3   7     1415.24     1342.78     32.70 o 
   1   3   7      114.16      103.68     12.04 o 
   2   3   7      683.51      593.18     25.95 o 
   3   3   7       30.24       31.08     14.29 o 
   4   3   7      984.18      891.30     62.98 o 
   5   3   7      804.45      752.97     63.76 o 
   6   3   7       89.55      125.45     34.35 o 
   7   3   7      196.78      250.20     47.28 o 
  -9   4   7      412.14      505.46     78.38 o 
  -8   4   7        0.25       13.21     20.18 o 
  -7   4   7        3.12       30.64     27.62 o 
  -6   4   7       68.02       66.59     20.36 o 
  -5   4   7       41.79       38.02     17.60 o 
  -4   4   7        7.58       14.00     16.26 o 
  -3   4   7       71.09       68.61     16.81 o 
  -2   4   7     1119.34     1019.45     43.24 o 
  -1   4   7      125.11      129.51     14.71 o 
   0   4   7     1611.87     1590.56     39.15 o 
   1   4   7     2567.00     2624.64     45.31 o 
   2   4   7     1549.41     1417.15     39.25 o 
   3   4   7     1687.65     1506.09     50.02 o 
   4   4   7       37.41       58.67     19.58 o 
   5   4   7       94.30       88.48     31.41 o 
   6   4   7      709.38      697.76     65.32 o 
  -9   5   7       17.16      117.90     47.82 o 
  -8   5   7       31.21       40.88     23.25 o 
  -7   5   7      244.75      268.68     37.55 o 
  -6   5   7      258.31      297.99     35.66 o 
  -5   5   7       28.90       22.15     15.59 o 
  -4   5   7       44.57       49.13     15.09 o 
  -3   5   7      686.98      600.47     35.13 o 
  -2   5   7     1719.11     1732.32     63.92 o 
  -1   5   7        4.23        2.43      8.73 o 
   0   5   7        4.10        7.95      8.65 o 
   1   5   7     3181.09     3301.01     57.89 o 
   2   5   7      599.89      571.70     30.87 o 
   3   5   7       56.01       51.64     15.48 o 
   4   5   7      573.35      570.64     40.86 o 
   5   5   7      177.44      224.63     37.98 o 
   6   5   7      491.35      568.25     60.25 o 
  -9   6   7      449.27      582.54     84.93 o 
  -8   6   7       31.62       56.65     24.48 o 
  -7   6   7      321.57      317.47     53.71 o 
  -6   6   7     4865.25     5146.75    191.70 o 
  -5   6   7     2497.09     2452.82     91.94 o 
  -4   6   7       14.76       18.60     13.90 o 
  -3   6   7       61.76       51.91     15.21 o 
  -2   6   7      760.52      721.58     38.28 o 
  -1   6   7     2811.19     2701.05     54.75 o 
   0   6   7        3.03       11.17      9.20 o 
   1   6   7      528.47      548.04     25.12 o 
   2   6   7     2505.31     2379.60     63.12 o 
   3   6   7      571.89      546.14     53.10 o 
   4   6   7       16.27       29.59     15.58 o 
   5   6   7       29.93       46.46     24.27 o 
   6   6   7       95.56      131.99     34.70 o 
  -8   7   7        3.87       20.84     23.92 o 
  -7   7   7       80.92       76.48     27.53 o 
  -6   7   7      101.88      139.97     30.46 o 
  -5   7   7      519.63      510.05     61.14 o 
  -4   7   7       15.67       17.80     14.14 o 
  -3   7   7       22.04       27.21     14.82 o 
  -2   7   7       12.70       16.38     13.45 o 
  -1   7   7     1051.64     1023.06     34.41 o 
   0   7   7        0.07        7.98      9.51 o 
   1   7   7      168.03      181.66     16.96 o 
   2   7   7      153.94      147.22     20.15 o 
   3   7   7       50.28       70.19     17.92 o 
   4   7   7       91.31       85.69     18.10 o 
   5   7   7        0.00        1.54     20.91 o 
   6   7   7      185.93      198.26     39.81 o 
  -9   8   7      487.10      568.71    110.70 o 
  -8   8   7        0.56        0.00     43.45 o 
  -7   8   7        0.89       10.63     23.29 o 
  -6   8   7       48.97       37.80     22.29 o 
  -5   8   7      637.81      556.34     38.42 o 
  -4   8   7       33.80       38.27     21.95 o 
  -3   8   7     1398.42     1265.28    118.93 o 
  -2   8   7      167.63      150.10     20.87 o 
  -1   8   7       23.98       36.72     10.89 o 
   0   8   7        2.57        6.86     10.41 o 
   1   8   7     2254.47     2322.44     73.12 o 
   2   8   7     8378.15     8075.56    209.66 o 
   3   8   7     3972.23     3646.52    136.81 o 
   4   8   7      450.18      429.96     32.96 o 
   5   8   7      166.18      112.48     25.42 o 
   6   8   7      251.87      290.00     46.47 o 
  -9   9   7        3.92       13.87     34.83 o 
  -8   9   7       11.17        2.40     40.83 o 
  -7   9   7       12.39        7.94     22.29 o 
  -6   9   7       20.45       35.20     21.65 o 
  -5   9   7     3443.18     3478.91    179.39 o 
  -4   9   7      653.75      635.94     39.84 o 
  -3   9   7      186.71      213.49     25.82 o 
  -2   9   7     1400.75     1356.13     56.77 o 
  -1   9   7     1386.82     1422.36     52.40 o 
   0   9   7      444.55      445.20     24.52 o 
   1   9   7       69.97       80.89     17.24 o 
   2   9   7     1827.99     1768.64     58.24 o 
   3   9   7     3362.23     3223.17     77.88 o 
   4   9   7      320.97      316.36     27.91 o 
   5   9   7      238.00      232.05     31.76 o 
   6   9   7      207.61      264.12     45.63 o 
  -9  10   7     1036.00     1233.48     90.85 o 
  -8  10   7       68.89       64.93     34.04 o 
  -7  10   7     1011.25     1112.08     71.66 o 
  -6  10   7     1139.77     1131.20     71.46 o 
  -5  10   7     1864.36     1695.61     70.20 o 
  -4  10   7     4277.66     4066.98    209.99 o 
  -3  10   7     1939.76     1615.64     75.34 o 
  -2  10   7     6609.16     6343.46    306.01 o 
  -1  10   7      328.82      321.00     27.56 o 
   0  10   7      481.35      485.19     26.19 o 
   1  10   7     1421.53     1332.56     46.50 o 
   2  10   7     2040.64     2046.97     59.88 o 
   3  10   7     3880.59     3791.71    182.09 o 
   4  10   7      186.51      172.72     22.99 o 
   5  10   7       11.82       16.93     16.43 o 
   6  10   7       61.43       89.57     35.70 o 
  -9  11   7      558.90      641.90     69.71 o 
  -8  11   7      343.24      436.31     56.39 o 
  -7  11   7      693.49      771.61     76.20 o 
  -6  11   7      593.72      529.40     48.86 o 
  -5  11   7     2576.59     2450.75    115.86 o 
  -4  11   7     6536.13     6532.57    165.94 o 
  -3  11   7     7807.33     7454.28    247.25 o 
  -2  11   7    10267.07    10407.40    180.25 o 
  -1  11   7      324.60      274.99     25.74 o 
   0  11   7      757.07      684.13     37.20 o 
   1  11   7       34.44       16.88     13.94 o 
   2  11   7      205.97      164.33     20.91 o 
   3  11   7      123.46      127.95     21.82 o 
   4  11   7       71.52       81.55     19.62 o 
   5  11   7       51.62       49.46     19.69 o 
   6  11   7      261.38      358.36     52.34 o 
  -8  12   7        1.61       15.75     30.71 o 
  -7  12   7      284.10      299.71     45.78 o 
  -6  12   7       19.36       22.90     22.05 o 
  -5  12   7      337.23      347.89     32.72 o 
  -4  12   7      257.09      287.57     29.95 o 
  -3  12   7     3404.30     3115.99    160.88 o 
  -2  12   7     1421.28     1319.94     69.71 o 
  -1  12   7       41.66       29.45     14.50 o 
   0  12   7     1271.05     1178.21     49.76 o 
   1  12   7       48.55       54.32     17.16 o 
   2  12   7       40.04       35.54     17.14 o 
   3  12   7       19.76       16.81     17.35 o 
   4  12   7     1122.67     1218.11     54.12 o 
   5  12   7        5.81       11.34     19.11 o 
   6  12   7        9.04       22.42     29.94 o 
  -8  13   7      134.82      129.46     38.03 o 
  -7  13   7      334.25      330.55     47.78 o 
  -6  13   7        1.13       20.74     15.18 o 
  -5  13   7      120.84      125.54     22.59 o 
  -4  13   7     1251.42     1211.97     88.92 o 
  -3  13   7      734.92      699.83     41.71 o 
  -2  13   7       10.03        6.71     14.83 o 
  -1  13   7       12.78       20.90     14.32 o 
   0  13   7     2863.45     2690.91    152.40 o 
   1  13   7      331.83      378.27     40.73 o 
   2  13   7      177.74      205.55     23.04 o 
   3  13   7      537.37      510.11     35.11 o 
   4  13   7     1577.12     1613.54     62.44 o 
   5  13   7      302.50      332.63     33.09 o 
   6  13   7       51.99       75.93     28.86 o 
  -8  14   7        4.10       17.78     33.13 o 
  -7  14   7       16.21       20.15     30.24 o 
  -6  14   7        7.70       15.06     16.58 o 
  -5  14   7        9.53       12.97     14.91 o 
  -4  14   7      245.83      255.74     25.16 o 
  -3  14   7        0.63        0.00     13.22 o 
  -2  14   7      240.34      220.68     26.22 o 
  -1  14   7      996.18      902.57     39.24 o 
   0  14   7     2521.92     2383.48     95.62 o 
   1  14   7       31.20       54.79     24.03 o 
   2  14   7        4.26       16.49     14.31 o 
   3  14   7      120.12      163.34     22.95 o 
   4  14   7      196.34      241.13     27.97 o 
   5  14   7      465.11      513.07     39.91 o 
  -8  15   7      723.36      786.64     75.03 o 
  -7  15   7     1113.15     1206.96     84.13 o 
  -6  15   7        4.12       19.96     17.51 o 
  -5  15   7      276.27      241.72     25.63 o 
  -4  15   7      781.33      747.15     39.35 o 
  -3  15   7      111.94      162.23     21.25 o 
  -2  15   7      466.11      422.02     29.07 o 
  -1  15   7      195.55      193.41     24.15 o 
   0  15   7      262.97      273.78     35.79 o 
   1  15   7     3967.18     3805.08    126.43 o 
   2  15   7       28.06        7.83     16.30 o 
   3  15   7      107.43       95.62     21.68 o 
   4  15   7      165.76      203.43     27.22 o 
   5  15   7       10.61        6.15     21.58 o 
  -8  16   7       31.67       48.79     38.90 o 
  -7  16   7      179.59      184.79     43.00 o 
  -6  16   7       95.66      107.13     24.92 o 
  -5  16   7       50.83       47.44     16.41 o 
  -4  16   7        2.07        9.81     14.76 o 
  -3  16   7      518.36      418.95     30.42 o 
  -2  16   7        1.05       12.93     13.48 o 
  -1  16   7      470.74      435.35     45.43 o 
   0  16   7      565.34      563.16     58.08 o 
   1  16   7      143.38      151.69     32.73 o 
   2  16   7       83.60       98.05     29.01 o 
   3  16   7       36.94       43.22     21.64 o 
   4  16   7       99.55      121.35     24.34 o 
   5  16   7        6.86        0.00     20.93 o 
  -7  17   7       48.78       54.92     34.86 o 
  -6  17   7        4.89        4.88     20.74 o 
  -5  17   7       34.09       35.90     17.02 o 
  -4  17   7        5.27       17.34     14.42 o 
  -3  17   7      644.39      663.69     37.85 o 
  -2  17   7       27.20       14.86     15.02 o 
  -1  17   7       93.92       72.66     26.55 o 
   0  17   7      153.76       95.19     28.48 o 
   1  17   7       23.96       39.15     23.99 o 
   2  17   7      152.95      144.68     32.65 o 
   3  17   7      434.56      427.74     41.05 o 
   4  17   7     1051.83     1160.46     57.45 o 
   5  17   7      174.29      229.49     38.10 o 
  -7  18   7       40.73       54.54     35.45 o 
  -6  18   7       10.63       10.51     23.40 o 
  -5  18   7       43.72       61.07     19.26 o 
  -4  18   7       42.77       51.22     17.46 o 
  -3  18   7        2.97        6.88     13.72 o 
  -2  18   7      708.59      690.43     38.17 o 
  -1  18   7      311.25      288.57     39.52 o 
   0  18   7      103.38      100.77     27.43 o 
   1  18   7       94.93       82.29     24.13 o 
   2  18   7       55.18       88.61     30.33 o 
   3  18   7      224.17      273.08     54.48 o 
   4  18   7        0.32       38.36     28.90 o 
  -7  19   7      153.37      234.78     46.55 o 
  -6  19   7        1.41        6.51     23.17 o 
  -5  19   7      382.06      431.43     35.51 o 
  -4  19   7      425.16      461.29     34.25 o 
  -3  19   7      133.50      174.00     23.13 o 
  -2  19   7     2399.98     2184.46     77.87 o 
  -1  19   7      434.79      398.72     46.38 o 
   0  19   7       74.99       75.77     26.00 o 
   1  19   7       95.49      111.89     28.00 o 
   2  19   7      483.56      422.07     50.47 o 
   3  19   7       46.60       45.27     29.14 o 
   4  19   7      175.88      261.90     39.19 o 
  -6  20   7      649.95      706.01     69.01 o 
  -5  20   7     1003.54     1113.57     64.90 o 
  -4  20   7      178.19      336.86     32.34 o 
  -3  20   7      313.97      222.52     26.08 o 
  -2  20   7      919.43      878.35     51.83 o 
  -1  20   7     1403.10     1404.50     82.42 o 
   0  20   7       44.41       57.80     26.58 o 
   1  20   7       56.30      115.59     32.96 o 
   2  20   7        3.48       13.12     32.21 o 
   3  20   7        0.98        0.00     28.88 o 
   4  20   7       12.47       11.44     42.14 o 
  -6  21   7       16.14       32.07     36.68 o 
  -5  21   7      554.91      701.36     53.64 o 
  -4  21   7       36.99       84.33     23.43 o 
  -3  21   7        2.36       15.08     17.38 o 
  -2  21   7     1900.73     1875.09    140.72 o 
  -1  21   7      580.28      594.38     57.93 o 
   0  21   7      165.09      227.14     41.14 o 
   1  21   7      506.82      358.84     52.57 o 
   2  21   7      997.25     1016.54     79.20 o 
   3  21   7      162.01      191.33     59.28 o 
  -6  22   7       74.12      103.93     40.53 o 
  -5  22   7       47.61       72.89     28.26 o 
  -4  22   7       18.50       38.08     20.19 o 
  -3  22   7      106.41       89.85     21.55 o 
  -2  22   7       29.21       41.96     25.47 o 
  -1  22   7       25.41       19.97     27.39 o 
   0  22   7       59.66       91.32     32.17 o 
   1  22   7      630.84      615.49     64.12 o 
   2  22   7     1001.93     1116.27     92.90 o 
   3  22   7      285.55      305.60     51.31 o 
  -5  23   7       41.37       55.06     28.38 o 
  -4  23   7      143.39      154.43     27.46 o 
  -3  23   7        5.09       11.79     20.11 o 
  -2  23   7       64.44       70.35     29.41 o 
  -1  23   7       21.23       16.89     27.17 o 
   0  23   7        1.39       11.11     26.09 o 
   1  23   7        8.44       32.59     35.12 o 
   2  23   7      144.56      115.36     38.56 o 
  -5  24   7      356.82      524.84     61.12 o 
  -4  24   7       77.51      132.46     31.68 o 
  -3  24   7      191.28      212.39     40.23 o 
  -2  24   7       68.84      114.94     33.65 o 
  -1  24   7       21.49       38.31     29.37 o 
   0  24   7       38.38       62.17     35.16 o 
   1  24   7        0.07        0.00     31.95 o 
   2  24   7       60.56       68.11     34.44 o 
  -4  25   7       65.65       80.39     29.03 o 
  -3  25   7       30.97       51.71     32.01 o 
  -2  25   7      138.55      226.75     42.45 o 
  -1  25   7        2.05        0.00     30.01 o 
   0  25   7      291.22      275.12     55.46 o 
   1  25   7       27.78       41.50     32.83 o 
  -3  26   7       11.71       44.63     38.54 o 
  -2  26   7        0.23       30.01     30.12 o 
  -1  26   7       69.39      124.06     43.45 o 
   0  26   7       73.61      113.17     39.94 o 
  -9   0   8       30.10       84.06     42.36 o 
  -8   0   8      528.38      517.47     70.96 o 
  -7   0   8     5111.64     4862.91    205.68 o 
  -6   0   8     5062.19     5046.10    200.44 o 
  -5   0   8        0.23        0.00     20.74 o 
  -4   0   8       22.37       26.64     22.05 o 
  -3   0   8      272.94      227.95     41.92 o 
  -2   0   8     4201.56     4125.93    109.51 o 
  -1   0   8       61.64       30.26     15.79 o 
   0   0   8    12161.33    12712.82    215.45 o 
   1   0   8      867.92      889.55     41.33 o 
   2   0   8     3970.31     3505.71    110.64 o 
   3   0   8      140.53      228.17     51.31 o 
   4   0   8      564.65      506.55     71.83 o 
   5   0   8     6743.21     6703.97    266.81 o 
   6   0   8     1314.17     1147.39    123.80 o 
  -9   1   8        2.70       41.84     26.07 o 
  -8   1   8       33.07       77.78     26.49 o 
  -7   1   8      516.24      545.98     50.33 o 
  -6   1   8      728.52      668.25     53.03 o 
  -5   1   8       65.71       86.47     21.71 o 
  -4   1   8     4118.37     3935.41    136.79 o 
  -3   1   8      873.98      864.26     52.72 o 
  -2   1   8      312.08      338.83     28.89 o 
  -1   1   8     1649.17     1608.12     38.11 o 
   0   1   8        5.33       12.99     11.10 o 
   1   1   8      530.39      560.23     23.76 o 
   2   1   8      470.01      485.54     25.97 o 
   3   1   8       49.30       41.59     22.76 o 
   4   1   8       46.24       70.15     26.63 o 
   5   1   8       46.27       71.46     35.31 o 
   6   1   8       27.30       87.87     37.36 o 
  -9   2   8       47.87       97.33     29.47 o 
  -8   2   8       31.26       58.23     24.61 o 
  -7   2   8     1515.15     1463.93     80.42 o 
  -6   2   8     1304.13     1171.74     68.76 o 
  -5   2   8       52.01       55.32     19.25 o 
  -4   2   8      254.81      242.85     30.98 o 
  -3   2   8       29.06       38.17     15.69 o 
  -2   2   8     4199.55     4378.46     93.15 o 
  -1   2   8        5.32        3.22     11.19 o 
   0   2   8     3157.43     3193.17     53.14 o 
   1   2   8      610.50      557.67     23.68 o 
   2   2   8      101.38      127.52     15.95 o 
   3   2   8       40.24       55.57     18.72 o 
   4   2   8     1911.11     1897.37     94.94 o 
   5   2   8     2362.58     2414.05    114.55 o 
   6   2   8      180.77      181.00     44.78 o 
  -9   3   8        3.33       49.56     35.04 o 
  -8   3   8       49.52       69.30     24.25 o 
  -7   3   8      454.83      445.39     45.88 o 
  -6   3   8      951.00      952.85     63.04 o 
  -5   3   8      107.30      128.48     38.32 o 
  -4   3   8       21.27       11.82     16.03 o 
  -3   3   8     1131.30     1048.34     47.97 o 
  -2   3   8     1146.37     1101.26     48.34 o 
  -1   3   8      907.82      839.36     33.81 o 
   0   3   8      667.39      692.13     25.82 o 
   1   3   8       97.73       97.46     12.29 o 
   2   3   8      858.28      822.17     50.21 o 
   3   3   8     2191.64     1923.19     69.36 o 
   4   3   8      921.51      944.72     67.82 o 
   5   3   8       34.78       40.71     29.35 o 
   6   3   8       51.82       58.80     36.19 o 
  -9   4   8        5.69       44.13     25.63 o 
  -8   4   8      487.07      447.30     48.16 o 
  -7   4   8      803.71      804.89     60.50 o 
  -6   4   8      941.89      863.54     65.28 o 
  -5   4   8       50.96       45.91     19.67 o 
  -4   4   8        1.06        0.00     13.74 o 
  -3   4   8       15.69        9.44     14.62 o 
  -2   4   8     1062.27     1003.40     45.90 o 
  -1   4   8        3.64        2.79     11.06 o 
   0   4   8        9.01        4.43     10.48 o 
   1   4   8       20.11       28.76     10.17 o 
   2   4   8     1430.31     1342.74     47.85 o 
   3   4   8       42.97       56.79     16.95 o 
   4   4   8      323.14      286.66     41.38 o 
   5   4   8       30.26       16.93     26.64 o 
   6   4   8        0.53        0.00     31.17 o 
  -9   5   8      643.20      669.97     62.25 o 
  -8   5   8       90.64      107.57     28.53 o 
  -7   5   8      984.75      865.87     62.85 o 
  -6   5   8      575.71      601.72     51.10 o 
  -5   5   8     2140.10     1932.95     84.98 o 
  -4   5   8      542.44      479.24     34.75 o 
  -3   5   8      363.10      326.45     28.74 o 
  -2   5   8       20.87       13.92     13.85 o 
  -1   5   8      334.89      340.96     23.29 o 
   0   5   8     1598.13     1600.39     42.53 o 
   1   5   8        2.75        8.62     10.75 o 
   2   5   8     1450.40     1388.80     92.26 o 
   3   5   8      914.69      904.45     42.62 o 
   4   5   8      383.30      416.08     47.32 o 
   5   5   8       50.19       45.08     31.36 o 
   6   5   8      127.71      115.87     39.74 o 
  -9   6   8       52.65      124.45     50.66 o 
  -8   6   8      289.24      269.59     40.06 o 
  -7   6   8       16.03       20.97     21.29 o 
  -6   6   8      199.68      213.13     32.75 o 
  -5   6   8       40.35       30.50     19.53 o 
  -4   6   8        1.20        6.11     14.30 o 
  -3   6   8      125.69      135.41     20.18 o 
  -2   6   8      170.99      126.20     20.04 o 
  -1   6   8      535.29      498.30     27.58 o 
   0   6   8     2238.51     2167.48    105.41 o 
   1   6   8        5.92        4.09     11.22 o 
   2   6   8      698.65      677.84     36.07 o 
   3   6   8      115.89      112.69     19.41 o 
   4   6   8      164.84      139.07     25.63 o 
   5   6   8        3.20       19.79     25.82 o 
   6   6   8      121.05      111.89     37.27 o 
  -9   7   8      579.94      624.68     90.39 o 
  -8   7   8      108.02      149.82     32.30 o 
  -7   7   8       27.90       63.96     24.79 o 
  -6   7   8        8.43       26.48     21.35 o 
  -5   7   8      580.07      556.63     51.31 o 
  -4   7   8      463.59      432.36     41.26 o 
  -3   7   8      197.17      182.93     22.93 o 
  -2   7   8     1212.91     1118.71     49.37 o 
  -1   7   8     4579.75     4493.62     96.82 o 
   0   7   8     1486.10     1436.90     41.08 o 
   1   7   8        0.54        0.00     11.42 o 
   2   7   8     1504.67     1471.24     60.07 o 
   3   7   8      345.35      392.12     30.00 o 
   4   7   8      457.89      430.48     39.17 o 
   5   7   8      129.07      163.93     35.99 o 
   6   7   8      783.25     1062.03     83.98 o 
  -9   8   8       99.34      189.74     59.39 o 
  -8   8   8       39.90       54.75     29.74 o 
  -7   8   8       53.92       43.96     23.91 o 
  -6   8   8      632.61      690.87     55.92 o 
  -5   8   8     1615.09     1628.66     65.71 o 
  -4   8   8        0.28       10.02     16.29 o 
  -3   8   8      278.35      271.58     28.03 o 
  -2   8   8       16.07        0.00     12.96 o 
  -1   8   8     2449.66     2364.05     83.77 o 
   0   8   8     1321.00     1335.87     43.37 o 
   1   8   8        9.51        0.00     12.51 o 
   2   8   8      541.53      496.32     32.14 o 
   3   8   8      757.78      720.24     39.94 o 
   4   8   8       47.46       33.98     17.44 o 
   5   8   8        4.31       12.52     25.01 o 
   6   8   8        2.44        0.00     25.02 o 
  -9   9   8      993.60     1093.70     85.40 o 
  -8   9   8      345.93      400.88     64.19 o 
  -7   9   8       89.57      105.68     39.96 o 
  -6   9   8        0.91        2.47     20.20 o 
  -5   9   8      124.57       98.95     23.30 o 
  -4   9   8     2578.62     2364.85     91.14 o 
  -3   9   8     1199.37     1048.27     51.54 o 
  -2   9   8     1131.35     1034.05     49.16 o 
  -1   9   8      506.26      505.48     34.45 o 
   0   9   8      146.73      133.03     21.22 o 
   1   9   8     1141.54     1157.70     51.34 o 
   2   9   8     1526.78     1332.53     61.64 o 
   3   9   8      662.54      646.80     39.00 o 
   4   9   8      159.56      189.39     24.74 o 
   5   9   8       39.75       60.41     29.64 o 
  -8  10   8        3.40       48.91     48.25 o 
  -7  10   8        0.88        0.00     21.93 o 
  -6  10   8        1.55        0.00     23.34 o 
  -5  10   8        5.98        4.03     20.97 o 
  -4  10   8     2518.71     2235.27     76.08 o 
  -3  10   8     3391.92     2925.88     84.21 o 
  -2  10   8     3197.28     3031.98     83.35 o 
  -1  10   8      572.49      553.20     36.07 o 
   0  10   8      106.32      123.86     20.84 o 
   1  10   8        3.58        0.00     13.30 o 
   2  10   8     1260.97     1204.73     50.03 o 
   3  10   8      835.77      874.35     45.02 o 
   4  10   8        8.41       13.72     16.52 o 
   5  10   8      746.43      688.53     52.50 o 
  -8  11   8      139.66      131.43     39.24 o 
  -7  11   8        2.89       67.18     39.08 o 
  -6  11   8      385.30      396.05     44.27 o 
  -5  11   8      393.04      370.46     34.77 o 
  -4  11   8     6608.67     6300.05    626.75 o 
  -3  11   8      382.50      332.06     32.19 o 
  -2  11   8     1993.87     1903.60     66.97 o 
  -1  11   8      293.33      271.83     28.51 o 
   0  11   8      767.13      734.92     55.10 o 
   1  11   8     1762.45     1695.12     85.40 o 
   2  11   8     3580.88     3769.78     87.12 o 
   3  11   8      405.96      490.66     35.84 o 
   4  11   8        7.70       26.68     17.20 o 
   5  11   8       18.64        2.94     21.63 o 
  -8  12   8        0.65        0.00     30.11 o 
  -7  12   8       70.09       86.74     30.44 o 
  -6  12   8      636.90      651.72     55.81 o 
  -5  12   8      706.27      726.70     46.46 o 
  -4  12   8     8984.71     8604.51    829.59 o 
  -3  12   8      391.48      402.69     35.23 o 
  -2  12   8       14.89        8.24     13.54 o 
  -1  12   8       26.79       26.18     14.14 o 
   0  12   8     1013.13      983.88     63.49 o 
   1  12   8     1704.89     1726.17     85.05 o 
   2  12   8     1896.11     1882.61     62.75 o 
   3  12   8      146.84      180.51     24.59 o 
   4  12   8       19.06       39.81     18.77 o 
   5  12   8       21.98        0.87     22.83 o 
  -8  13   8        1.79       10.54     33.33 o 
  -7  13   8       33.32       28.03     24.53 o 
  -6  13   8        7.20       43.76     19.58 o 
  -5  13   8       11.42       31.27     17.35 o 
  -4  13   8     2661.02     2436.50    161.95 o 
  -3  13   8      156.96       92.44     21.13 o 
  -2  13   8        0.77       16.77     15.08 o 
  -1  13   8       12.95        6.49     14.55 o 
   0  13   8       88.27       89.36     25.74 o 
   1  13   8     1071.99     1025.42     79.48 o 
   2  13   8      379.76      372.46     36.77 o 
   3  13   8       30.20       13.96     17.76 o 
   4  13   8      161.97      182.21     25.98 o 
   5  13   8       32.26       53.49     23.25 o 
  -8  14   8      128.02      132.93     75.87 o 
  -7  14   8      280.44      248.74     63.54 o 
  -6  14   8      107.79      119.53     22.34 o 
  -5  14   8        1.30       12.49     16.58 o 
  -4  14   8       96.31      127.87     24.49 o 
  -3  14   8      414.79      369.62     44.31 o 
  -2  14   8       84.20       80.68     20.02 o 
  -1  14   8       91.21       59.38     17.23 o 
   0  14   8      214.57      186.21     33.31 o 
   1  14   8      196.06      223.63     36.27 o 
   2  14   8       70.20       85.16     22.63 o 
   3  14   8       72.76       95.44     24.21 o 
   4  14   8      411.01      420.75     36.54 o 
   5  14   8      369.41      434.15     40.12 o 
  -8  15   8       46.24       55.93     44.98 o 
  -7  15   8       21.21       40.54     33.90 o 
  -6  15   8        8.73       40.27     18.86 o 
  -5  15   8        6.00        7.26     15.19 o 
  -4  15   8       64.54       68.13     17.57 o 
  -3  15   8     1220.37     1199.45     91.89 o 
  -2  15   8      441.07      384.81     33.91 o 
  -1  15   8        0.19        5.83     18.06 o 
   0  15   8       33.53       75.97     27.97 o 
   1  15   8        5.99       14.46     22.40 o 
   2  15   8        8.85       19.35     24.78 o 
   3  15   8       19.90       27.71     20.08 o 
   4  15   8       47.59       48.87     22.99 o 
  -7  16   8      288.29      381.75     53.11 o 
  -6  16   8        1.27        0.83     16.33 o 
  -5  16   8        0.13        0.00     14.06 o 
  -4  16   8      152.20      142.67     21.86 o 
  -3  16   8      652.26      686.06     39.15 o 
  -2  16   8      997.52      982.43     44.57 o 
  -1  16   8       10.89       33.33     21.31 o 
   0  16   8      129.63      121.14     28.03 o 
   1  16   8      457.46      445.37     49.27 o 
   2  16   8      678.15      625.87     61.68 o 
   3  16   8        0.34        1.63     21.18 o 
   4  16   8      612.48      702.26     61.43 o 
  -7  17   8       45.91       61.25     36.58 o 
  -6  17   8       90.67      101.32     24.64 o 
  -5  17   8       75.45       96.75     23.07 o 
  -4  17   8       27.13       36.74     16.59 o 
  -3  17   8      400.14      414.46     31.93 o 
  -2  17   8      505.08      495.97     49.83 o 
  -1  17   8        5.17       15.72     20.13 o 
   0  17   8        2.66        7.46     19.28 o 
   1  17   8      116.52      121.39     31.34 o 
   2  17   8      484.28      403.29     48.92 o 
   3  17   8      338.26      384.90     41.92 o 
   4  17   8      154.84      236.43     37.30 o 
  -7  18   8      128.11      126.91     42.34 o 
  -6  18   8      133.97      193.76     35.33 o 
  -5  18   8      233.87      225.27     30.00 o 
  -4  18   8      205.10      222.76     26.28 o 
  -3  18   8        3.40       12.81     15.54 o 
  -2  18   8       65.88       46.88     20.35 o 
  -1  18   8       37.90       44.43     25.17 o 
   0  18   8      183.04      189.05     35.20 o 
   1  18   8       96.03      119.36     32.11 o 
   2  18   8      271.41      309.92     46.28 o 
   3  18   8       98.01       60.48     31.19 o 
   4  18   8        0.27       25.03     27.04 o 
  -6  19   8       55.68       55.47     27.16 o 
  -5  19   8     1252.16     1241.56     58.65 o 
  -4  19   8      184.95      290.29     30.58 o 
  -3  19   8      159.90      188.47     24.92 o 
  -2  19   8       84.09       95.47     28.95 o 
  -1  19   8      106.03       99.08     31.78 o 
   0  19   8     1512.85     1685.83     95.02 o 
   1  19   8       51.93       84.50     34.26 o 
   2  19   8       36.65       63.30     32.11 o 
   3  19   8       72.79       56.45     33.71 o 
  -6  20   8        0.58       14.97     25.50 o 
  -5  20   8      369.51      388.38     36.62 o 
  -4  20   8        3.46       15.39     18.50 o 
  -3  20   8      163.76      124.13     22.99 o 
  -2  20   8      888.64      931.07     70.15 o 
  -1  20   8       53.54       93.40     31.24 o 
   0  20   8      373.34      423.80     54.26 o 
   1  20   8       11.99       35.28     30.13 o 
   2  20   8       61.85       26.97     30.72 o 
   3  20   8      906.63      952.60    139.85 o 
  -6  21   8       74.33       87.05     30.83 o 
  -5  21   8       58.38       82.66     24.46 o 
  -4  21   8       48.05       67.08     21.98 o 
  -3  21   8        0.93       13.58     20.40 o 
  -2  21   8      818.81      773.63     65.97 o 
  -1  21   8      382.09      450.63     53.03 o 
   0  21   8       73.32      116.89     34.94 o 
   1  21   8       40.63       64.39     34.04 o 
   2  21   8       26.33       19.93     31.86 o 
  -5  22   8      106.70      133.72     31.84 o 
  -4  22   8        1.59       26.81     20.98 o 
  -3  22   8       34.97       36.78     23.10 o 
  -2  22   8      123.03      195.93     39.75 o 
  -1  22   8      102.55      102.89     35.04 o 
   0  22   8       62.22       81.12     46.83 o 
   1  22   8        0.86        0.00     27.26 o 
   2  22   8        2.14       24.15     32.57 o 
  -5  23   8       12.66       12.77     26.86 o 
  -4  23   8       50.37       77.52     24.23 o 
  -3  23   8        5.97        1.63     26.07 o 
  -2  23   8      482.58      499.45     57.70 o 
  -1  23   8      139.38      218.04     44.72 o 
   0  23   8       29.31       68.89     35.74 o 
   1  23   8       24.89       47.25     30.71 o 
  -4  24   8       59.94       59.08     27.27 o 
  -3  24   8       54.66       53.72     33.34 o 
  -2  24   8       18.87       47.70     30.62 o 
  -1  24   8        1.15       21.81     31.80 o 
   0  24   8       23.55       18.97     31.61 o 
   1  24   8      151.29      189.03     47.70 o 
  -3  25   8       10.11        9.55     29.79 o 
  -2  25   8       40.15       60.51     33.24 o 
  -1  25   8       31.21       50.95     33.15 o 
  -9   1   9       15.89       43.71     27.74 o 
  -8   1   9        6.68       39.33     23.44 o 
  -7   1   9      806.16      745.01     60.20 o 
  -6   1   9      760.39      719.26     57.26 o 
  -5   1   9      194.69      192.49     30.08 o 
  -4   1   9       25.34       37.82     21.54 o 
  -3   1   9     3243.16     3103.41    104.60 o 
  -2   1   9     4208.91     3975.94    190.76 o 
  -1   1   9     2489.97     2305.72     74.76 o 
   0   1   9      121.51      136.94     14.99 o 
   1   1   9      158.68      197.12     17.19 o 
   2   1   9      614.64      585.78     40.14 o 
   3   1   9      133.60      164.39     46.73 o 
   4   1   9      559.22      588.82     57.96 o 
   5   1   9     2637.08     2688.58    125.92 o 
  -9   2   9        1.89       41.78     29.61 o 
  -8   2   9      249.66      265.72     42.90 o 
  -7   2   9      127.81      166.63     32.58 o 
  -6   2   9      726.75      720.12     57.57 o 
  -5   2   9       23.60        7.87     15.53 o 
  -4   2   9      260.83      266.97     34.30 o 
  -3   2   9      585.76      546.04     37.23 o 
  -2   2   9     4864.56     4410.45    274.80 o 
  -1   2   9     1935.60     1909.44     48.52 o 
   0   2   9      118.30      120.79     14.17 o 
   1   2   9      357.42      364.05     23.61 o 
   2   2   9     2657.53     2655.21    102.59 o 
   3   2   9        9.33       16.13     24.17 o 
   4   2   9      277.97      246.72     41.22 o 
   5   2   9      245.30      324.87     50.89 o 
  -9   3   9        0.15       37.35     28.02 o 
  -8   3   9      118.71      179.18     36.28 o 
  -7   3   9     1538.99     1613.75     87.60 o 
  -6   3   9     1562.19     1550.12     82.67 o 
  -5   3   9      155.19      153.34     30.40 o 
  -4   3   9      368.57      339.16     37.82 o 
  -3   3   9        3.88        5.38     14.21 o 
  -2   3   9     3931.41     3616.82    140.91 o 
  -1   3   9     2786.51     2698.24     64.14 o 
   0   3   9       31.26       30.75     11.68 o 
   1   3   9       18.98       31.54     12.92 o 
   2   3   9       73.18       94.63     19.05 o 
   3   3   9      151.32      128.14     30.84 o 
   4   3   9        0.20        0.00     29.15 o 
   5   3   9      380.11      392.96     55.95 o 
  -9   4   9       24.46       50.76     28.87 o 
  -8   4   9      521.82      569.88     56.66 o 
  -7   4   9      301.42      321.35     51.20 o 
  -6   4   9      106.00      111.68     28.24 o 
  -5   4   9      115.84      112.11     25.99 o 
  -4   4   9       96.62      102.47     23.99 o 
  -3   4   9        8.86        8.32     15.50 o 
  -2   4   9      908.54      903.17     46.52 o 
  -1   4   9     4018.43     4014.16     77.43 o 
   0   4   9     3589.04     3431.06     65.79 o 
   1   4   9      199.70      187.66     18.79 o 
   2   4   9      187.60      196.31     22.16 o 
   3   4   9      510.07      441.04     38.12 o 
   4   4   9      322.71      399.01     51.40 o 
   5   4   9      267.49      260.27     47.82 o 
  -9   5   9        1.73       35.10     31.09 o 
  -8   5   9       80.35      150.20     33.39 o 
  -7   5   9      258.53      282.54     39.88 o 
  -6   5   9       63.19       58.86     23.55 o 
  -5   5   9       68.17       82.27     24.51 o 
  -4   5   9      191.56      181.65     28.61 o 
  -3   5   9      336.19      373.19     32.40 o 
  -2   5   9      238.05      243.55     26.92 o 
  -1   5   9      183.73      177.24     19.79 o 
   0   5   9     1076.38     1067.73     37.69 o 
   1   5   9     1087.86      994.06     42.60 o 
   2   5   9      373.70      393.84     29.56 o 
   3   5   9      569.57      574.70     42.84 o 
   4   5   9       28.90       18.59     26.02 o 
   5   5   9      111.88       93.05     37.66 o 
  -9   6   9      420.31      552.73     67.14 o 
  -8   6   9      104.57      131.80     32.21 o 
  -7   6   9      625.43      549.62     53.39 o 
  -6   6   9      234.37      224.60     34.66 o 
  -5   6   9     1026.55     1030.81     66.46 o 
  -4   6   9     2216.58     2116.79    117.53 o 
  -3   6   9      191.58      176.69     23.82 o 
  -2   6   9       46.32       45.63     16.45 o 
  -1   6   9       13.14       17.05     16.30 o 
   0   6   9      172.48      170.22     17.88 o 
   1   6   9      473.62      480.13     30.74 o 
   2   6   9      575.45      590.30     35.12 o 
   3   6   9      890.79      900.20     52.83 o 
   4   6   9      163.48      184.72     38.83 o 
   5   6   9       61.32       62.52     33.77 o 
  -8   7   9        4.05       40.59     28.24 o 
  -7   7   9        0.26       12.35     22.43 o 
  -6   7   9       74.31       76.40     25.74 o 
  -5   7   9       70.30       54.32     24.56 o 
  -4   7   9      787.25      729.39     47.67 o 
  -3   7   9      348.38      336.25     31.72 o 
  -2   7   9       33.01       36.23     16.24 o 
  -1   7   9     2064.48     2061.06     68.95 o 
   0   7   9     1509.44     1519.72     51.65 o 
   1   7   9       52.83       52.83     15.75 o 
   2   7   9       31.88       34.35     16.16 o 
   3   7   9        1.20       11.16     16.78 o 
   4   7   9      291.10      307.34     46.62 o 
   5   7   9        1.85        0.00     25.86 o 
  -8   8   9       38.36       90.16     31.88 o 
  -7   8   9       11.00       45.21     23.79 o 
  -6   8   9        8.23       31.83     21.37 o 
  -5   8   9     1326.20     1117.76    117.71 o 
  -4   8   9     6059.63     5936.41    321.99 o 
  -3   8   9      290.73      285.80     30.50 o 
  -2   8   9      218.07      232.85     27.09 o 
  -1   8   9       47.78       81.04     19.87 o 
   0   8   9      465.63      497.50     36.08 o 
   1   8   9       64.47       74.20     16.88 o 
   2   8   9      290.06      297.89     27.91 o 
   3   8   9      787.13      839.77     45.14 o 
   4   8   9      343.82      323.83     37.92 o 
   5   8   9       14.32       77.94     35.93 o 
  -8   9   9       67.94       62.57     31.73 o 
  -7   9   9      250.99      275.96     40.60 o 
  -6   9   9       65.79       48.99     28.04 o 
  -5   9   9      136.59      134.60     25.49 o 
  -4   9   9      778.57      733.41     47.64 o 
  -3   9   9      347.32      289.54     30.82 o 
  -2   9   9      326.70      271.25     29.02 o 
  -1   9   9       74.49       76.36     18.72 o 
   0   9   9     5021.09     4948.51    342.47 o 
   1   9   9      112.53       86.81     22.77 o 
   2   9   9      978.74      977.84     47.14 o 
   3   9   9     1409.98     1391.52     79.10 o 
   4   9   9       98.68      100.06     28.49 o 
   5   9   9      148.16      206.51     44.41 o 
  -8  10   9      262.90      366.82     55.57 o 
  -7  10   9       27.95       54.38     28.84 o 
  -6  10   9      292.47      294.29     42.49 o 
  -5  10   9      535.60      486.08     46.59 o 
  -4  10   9      314.48      297.97     32.73 o 
  -3  10   9      126.87       79.05     20.80 o 
  -2  10   9      162.80      148.95     23.17 o 
  -1  10   9       76.01       91.08     18.93 o 
   0  10   9      159.23      181.21     32.88 o 
   1  10   9      294.23      300.34     33.25 o 
   2  10   9      461.31      423.23     33.55 o 
   3  10   9      854.12      828.57     46.05 o 
   4  10   9      429.45      379.80     39.93 o 
   5  10   9       52.24       78.95     36.43 o 
  -8  11   9        2.78       50.67     35.81 o 
  -7  11   9      128.31      170.90     38.73 o 
  -6  11   9        1.91        0.00     27.07 o 
  -5  11   9      122.91      126.48     24.27 o 
  -4  11   9       33.28       28.12     18.77 o 
  -3  11   9        6.77       15.90     15.97 o 
  -2  11   9       68.15       46.02     15.96 o 
  -1  11   9        3.23        4.81     13.70 o 
   0  11   9       70.78       44.03     26.51 o 
   1  11   9     3755.73     3512.25    134.73 o 
   2  11   9        2.33       10.26     20.19 o 
   3  11   9      283.07      284.36     29.91 o 
   4  11   9      247.95      271.18     31.33 o 
  -8  12   9       17.95       51.09     47.16 o 
  -7  12   9      160.46      178.87     70.09 o 
  -6  12   9       47.26       28.04     23.23 o 
  -5  12   9      316.84      339.01     35.43 o 
  -4  12   9      164.77      197.85     28.63 o 
  -3  12   9      314.58      311.10     32.37 o 
  -2  12   9      445.47      488.92     38.84 o 
  -1  12   9      273.30      272.54     28.41 o 
   0  12   9      362.36      444.84     46.54 o 
   1  12   9     2820.07     2847.64    113.48 o 
   2  12   9      173.26      160.53     28.71 o 
   3  12   9        7.12       27.88     20.31 o 
   4  12   9      378.84      336.58     34.55 o 
  -8  13   9        8.04        1.97     48.91 o 
  -7  13   9       12.09        0.00     29.91 o 
  -6  13   9      731.08      622.06     57.51 o 
  -5  13   9       92.01      134.15     26.25 o 
  -4  13   9      183.46      188.64     28.23 o 
  -3  13   9     2179.96     2083.42    153.72 o 
  -2  13   9        2.70       11.35     15.57 o 
  -1  13   9      155.89      202.84     33.66 o 
   0  13   9      790.85      756.07     60.00 o 
   1  13   9     3372.26     3554.20    193.01 o 
   2  13   9      958.55     1039.48     60.72 o 
   3  13   9       59.24       69.26     24.65 o 
   4  13   9      240.83      251.87     31.18 o 
  -7  14   9       89.47      112.20     29.92 o 
  -6  14   9      754.40      702.75     64.92 o 
  -5  14   9      213.80      241.36     36.00 o 
  -4  14   9        2.51        9.37     17.72 o 
  -3  14   9      168.05      159.49     26.19 o 
  -2  14   9      413.14      434.20     37.41 o 
  -1  14   9       86.05       89.84     25.15 o 
   0  14   9      210.61      223.12     37.61 o 
   1  14   9        5.30       38.65     27.62 o 
   2  14   9      176.55      238.97     33.14 o 
   3  14   9        0.72       10.71     21.13 o 
   4  14   9        9.89       26.97     26.64 o 
  -7  15   9      126.59      142.46     32.11 o 
  -6  15   9      139.78      202.52     28.37 o 
  -5  15   9      100.31       97.93     31.19 o 
  -4  15   9       10.61        7.78     18.34 o 
  -3  15   9       20.05       26.75     19.79 o 
  -2  15   9      606.80      564.98     42.25 o 
  -1  15   9        2.32       13.23     18.99 o 
   0  15   9        6.77       27.11     22.01 o 
   1  15   9        8.08       39.71     26.45 o 
   2  15   9        9.03       21.05     26.99 o 
   3  15   9       19.48       27.15     24.83 o 
   4  15   9      105.10      146.30     32.84 o 
  -7  16   9      131.89      147.43     43.01 o 
  -6  16   9      286.64      370.90     36.45 o 
  -5  16   9       32.19       21.62     20.42 o 
  -4  16   9       10.15        0.00     15.59 o 
  -3  16   9        2.60        1.63     15.55 o 
  -2  16   9      290.99      326.11     33.93 o 
  -1  16   9      306.06      352.96     44.00 o 
   0  16   9        1.77        7.33     22.58 o 
   1  16   9       50.43       48.37     28.54 o 
   2  16   9        0.22       15.32     27.59 o 
   3  16   9       39.05       51.96     25.19 o 
  -7  17   9      201.34      258.71     63.43 o 
  -6  17   9      148.88      305.97     34.91 o 
  -5  17   9      268.26      167.69     28.23 o 
  -4  17   9       74.21       56.01     31.16 o 
  -3  17   9      411.26      390.91     33.10 o 
  -2  17   9      365.62      415.60     50.98 o 
  -1  17   9      270.49      297.84     42.33 o 
   0  17   9      501.45      493.09     56.86 o 
   1  17   9      300.97      343.11     49.64 o 
   2  17   9      416.58      462.31    105.79 o 
   3  17   9      288.86      349.92     54.14 o 
  -6  18   9       10.84       49.34     26.13 o 
  -5  18   9      131.97      123.67     26.58 o 
  -4  18   9      103.25       91.59     22.06 o 
  -3  18   9      212.71      239.77     32.59 o 
  -2  18   9      359.91      439.50     50.98 o 
  -1  18   9      749.07      715.01     98.36 o 
   0  18   9     1510.74     1642.93     96.38 o 
   1  18   9      166.45      211.95     42.53 o 
   2  18   9      291.67      272.85     46.47 o 
   3  18   9      163.34      216.84     45.53 o 
  -6  19   9       88.60       72.10     31.14 o 
  -5  19   9       53.03       72.05     24.60 o 
  -4  19   9       42.90       50.96     19.72 o 
  -3  19   9      352.47      461.17     42.51 o 
  -2  19   9      108.30       90.76     31.99 o 
  -1  19   9        4.85        0.00     23.84 o 
   0  19   9      710.88      773.80    103.17 o 
   1  19   9      150.47      173.30     44.22 o 
   2  19   9       70.45       87.12     35.36 o 
  -5  20   9      165.40      156.03     28.13 o 
  -4  20   9      144.68      175.36     27.30 o 
  -3  20   9       18.24       33.00     27.69 o 
  -2  20   9       26.75       24.87     26.83 o 
  -1  20   9       40.35        9.84     29.04 o 
   0  20   9      114.07      166.70     40.17 o 
   1  20   9       20.23       48.18     31.87 o 
   2  20   9       88.18       99.96     38.71 o 
  -5  21   9        8.24       11.68     22.77 o 
  -4  21   9        0.84       30.01     22.23 o 
  -3  21   9       14.61       21.22     32.86 o 
  -2  21   9       89.99      127.37     38.35 o 
  -1  21   9        2.12        5.03     28.63 o 
   0  21   9      270.22      294.36     53.49 o 
   1  21   9        1.00        0.00     27.55 o 
  -4  22   9      187.23      228.94     36.11 o 
  -3  22   9      339.52      357.13     53.36 o 
  -2  22   9      108.99      113.70     38.59 o 
  -1  22   9      429.62      450.52     57.33 o 
   0  22   9       94.74       79.78     36.36 o 
   1  22   9        0.16       19.60     28.88 o 
  -3  23   9      243.46      274.00     50.04 o 
  -2  23   9       22.73       26.31     32.42 o 
  -1  23   9        0.49       25.20     33.35 o 
   0  23   9      144.30      177.69     42.92 o 
  -8   0  10       94.92      177.95     50.66 o 
  -7   0  10        0.87       27.95     35.37 o 
  -6   0  10       18.81       35.81     31.22 o 
  -5   0  10       90.83       77.51     33.84 o 
  -4   0  10        3.47        0.00     27.95 o 
  -3   0  10       20.87       38.86     32.75 o 
  -2   0  10      484.94      485.18     46.09 o 
  -1   0  10       11.39       17.70     15.39 o 
   0   0  10        1.57        0.00     15.82 o 
   1   0  10      621.31      634.84     55.79 o 
   2   0  10     2610.16     2663.11    153.93 o 
   3   0  10      659.56      652.41     84.28 o 
   4   0  10      301.92      264.41     64.63 o 
  -8   1  10      158.59      164.16     35.42 o 
  -7   1  10      376.62      398.06     47.40 o 
  -6   1  10        6.93        5.66     18.45 o 
  -5   1  10      205.44      204.83     35.08 o 
  -4   1  10        0.20       14.97     20.67 o 
  -3   1  10      287.47      254.51     37.36 o 
  -2   1  10      393.78      401.83     35.70 o 
  -1   1  10      325.72      307.57     23.09 o 
   0   1  10        6.58       12.46     12.08 o 
   1   1  10       57.28       48.06     14.63 o 
   2   1  10        0.01        8.07     21.75 o 
   3   1  10      136.48      119.94     33.97 o 
   4   1  10      140.04      147.37     42.22 o 
  -8   2  10        0.10       32.53     28.62 o 
  -7   2  10      749.85      833.16     66.80 o 
  -6   2  10     1330.51     1463.85     83.71 o 
  -5   2  10        3.34       12.33     19.66 o 
  -4   2  10      709.86      674.09     56.05 o 
  -3   2  10      615.85      589.39     41.21 o 
  -2   2  10     5765.15     5736.79    119.76 o 
  -1   2  10     2427.02     2356.42     63.59 o 
   0   2  10        2.30        8.54     11.46 o 
   1   2  10       43.80       47.54     14.54 o 
   2   2  10        6.62        4.50     16.99 o 
   3   2  10      462.06      512.22     55.01 o 
   4   2  10      379.45      358.12     52.44 o 
  -8   3  10      698.74      712.18     65.23 o 
  -7   3  10      202.16      215.68     58.08 o 
  -6   3  10        7.73       34.01     20.18 o 
  -5   3  10       23.80       13.53     20.38 o 
  -4   3  10       92.21       78.52     29.16 o 
  -3   3  10      459.26      442.20     37.00 o 
  -2   3  10       47.12      101.20     27.51 o 
  -1   3  10      889.57      957.33     42.49 o 
   0   3  10      186.79      212.57     20.59 o 
   1   3  10      594.70      660.52     37.02 o 
   2   3  10     1050.75     1139.54     57.87 o 
   3   3  10      483.56      458.69     51.85 o 
   4   3  10      739.37      744.89     68.47 o 
  -8   4  10      841.58      894.14     72.28 o 
  -7   4  10       76.43      141.80     34.04 o 
  -6   4  10        8.21       11.15     21.42 o 
  -5   4  10      346.32      401.61     45.40 o 
  -4   4  10      317.83      336.93     40.79 o 
  -3   4  10        1.76        0.00     15.70 o 
  -2   4  10     1568.95     1585.97     65.78 o 
  -1   4  10     1910.86     1904.67     69.50 o 
   0   4  10     1545.82     1594.13     48.23 o 
   1   4  10      412.80      368.25     29.61 o 
   2   4  10        5.80        0.00     17.66 o 
   3   4  10      580.46      612.17     85.70 o 
   4   4  10      137.76      150.30     40.91 o 
  -8   5  10      641.10      634.40     99.35 o 
  -7   5  10       52.84       83.83     29.68 o 
  -6   5  10       60.71       66.17     26.17 o 
  -5   5  10      251.32      274.17     59.06 o 
  -4   5  10      638.42      609.10     43.59 o 
  -3   5  10      306.75      310.28     32.38 o 
  -2   5  10      471.05      515.34     38.83 o 
  -1   5  10      497.27      514.76     38.55 o 
   0   5  10      178.08      173.47     19.97 o 
   1   5  10      240.37      224.75     24.99 o 
   2   5  10       26.37       37.70     17.58 o 
   3   5  10      565.34      590.80     58.22 o 
   4   5  10      406.45      519.88     86.24 o 
  -8   6  10       74.12      111.60     35.57 o 
  -7   6  10      855.13      935.45     97.05 o 
  -6   6  10      220.87      204.86     36.88 o 
  -5   6  10        8.90       10.42     20.78 o 
  -4   6  10     1163.64     1088.71     58.13 o 
  -3   6  10      148.21      171.94     26.91 o 
  -2   6  10        4.93        0.00     15.75 o 
  -1   6  10      672.70      727.96     44.94 o 
   0   6  10      635.38      584.08     35.17 o 
   1   6  10        3.79        0.00     16.07 o 
   2   6  10      198.96      238.31     26.80 o 
   3   6  10       66.90      106.89     26.13 o 
   4   6  10      337.09      377.21     53.03 o 
  -8   7  10      347.05      446.83     53.88 o 
  -7   7  10        6.74       42.86     28.62 o 
  -6   7  10        8.62       16.09     23.62 o 
  -5   7  10     1173.43     1138.02     73.79 o 
  -4   7  10     5546.33     5284.69    276.66 o 
  -3   7  10     2353.83     2256.24     79.44 o 
  -2   7  10      253.34      274.51     30.35 o 
  -1   7  10     1761.52     1883.36     70.36 o 
   0   7  10     1710.91     1861.10     88.46 o 
   1   7  10     2056.05     2057.04     77.33 o 
   2   7  10        4.26        0.00     17.43 o 
   3   7  10      288.47      282.96     36.01 o 
   4   7  10      328.67      382.72     53.69 o 
  -8   8  10       32.06       48.25     31.92 o 
  -7   8  10       62.48       68.43     27.22 o 
  -6   8  10      105.16       95.12     31.56 o 
  -5   8  10       72.99       82.77     23.26 o 
  -4   8  10      602.46      520.36     42.45 o 
  -3   8  10      278.42      273.42     30.55 o 
  -2   8  10       35.77       52.34     19.92 o 
  -1   8  10        9.56       10.22     16.45 o 
   0   8  10        3.13        3.15     19.90 o 
   1   8  10       28.87       29.88     21.27 o 
   2   8  10      155.35      138.80     24.50 o 
   3   8  10       11.75        7.07     21.86 o 
   4   8  10      295.22      343.22     50.87 o 
  -8   9  10       49.90       80.93     32.73 o 
  -7   9  10        8.98       48.37     31.73 o 
  -6   9  10        0.14        2.85     25.16 o 
  -5   9  10        3.15        7.37     16.83 o 
  -4   9  10      262.06      250.80     31.23 o 
  -3   9  10       92.73       76.27     20.14 o 
  -2   9  10        7.20       10.57     16.11 o 
  -1   9  10       20.90       29.87     17.90 o 
   0   9  10     2306.34     2542.48    109.28 o 
   1   9  10     1086.66     1180.31     61.78 o 
   2   9  10       12.11       14.21     22.37 o 
   3   9  10      249.66      249.08     34.77 o 
   4   9  10       20.44       13.50     31.40 o 
  -8  10  10        7.29       18.26     29.46 o 
  -7  10  10       55.36       66.80     31.90 o 
  -6  10  10      199.79      236.88     40.26 o 
  -5  10  10        8.05        1.26     17.63 o 
  -4  10  10       39.01       32.97     18.28 o 
  -3  10  10      265.14      274.93     30.81 o 
  -2  10  10      395.30      409.88     60.33 o 
  -1  10  10      175.77      215.23     28.99 o 
   0  10  10      195.13      149.80     31.98 o 
   1  10  10      414.48      374.06     38.77 o 
   2  10  10       60.27       38.17     23.44 o 
   3  10  10       29.90       64.81     26.31 o 
   4  10  10      109.61      153.79     33.85 o 
  -7  11  10      133.02      160.16     38.29 o 
  -6  11  10       37.22       76.97     31.65 o 
  -5  11  10      190.45      215.11     30.79 o 
  -4  11  10       94.90      108.03     24.41 o 
  -3  11  10      200.23      194.29     27.21 o 
  -2  11  10       89.15       92.31     22.32 o 
  -1  11  10       22.02       39.07     23.89 o 
   0  11  10      615.29      662.66     58.20 o 
   1  11  10       29.88       32.05     26.17 o 
   2  11  10       13.68        9.34     21.48 o 
   3  11  10        0.24        9.97     23.18 o 
   4  11  10        1.49        0.00     29.16 o 
  -7  12  10      273.67      291.57     46.77 o 
  -6  12  10      268.18      260.51     34.86 o 
  -5  12  10      192.69      232.65     31.25 o 
  -4  12  10      103.44      135.01     26.62 o 
  -3  12  10       15.45       33.21     18.54 o 
  -2  12  10       38.56       51.02     18.67 o 
  -1  12  10      408.86      405.23     46.31 o 
   0  12  10       47.89       52.15     28.06 o 
   1  12  10       71.22      127.31     34.35 o 
   2  12  10      321.60      327.09     38.67 o 
   3  12  10       39.47       73.32     28.34 o 
  -7  13  10        0.69       35.43     33.88 o 
  -6  13  10      679.08      651.07     51.06 o 
  -5  13  10       87.70      128.71     27.00 o 
  -4  13  10      207.18      170.24     27.94 o 
  -3  13  10      659.29      577.70     44.48 o 
  -2  13  10      279.95      301.34     42.71 o 
  -1  13  10       50.62       62.77     27.33 o 
   0  13  10      102.51       95.58     36.57 o 
   1  13  10      412.03      517.70     54.95 o 
   2  13  10        3.81       11.58     23.58 o 
   3  13  10     1372.08     1385.44     76.77 o 
  -7  14  10       39.02       65.16     36.59 o 
  -6  14  10     1576.25     1428.00     96.56 o 
  -5  14  10      847.66      826.22     55.37 o 
  -4  14  10       14.46       19.49     18.82 o 
  -3  14  10       20.80       43.58     20.01 o 
  -2  14  10       21.68       38.51     20.38 o 
  -1  14  10      133.56      108.72     33.40 o 
   0  14  10       13.80       20.37     24.34 o 
   1  14  10      444.79      454.52     53.11 o 
   2  14  10      998.86     1004.07     76.96 o 
   3  14  10        2.20       37.87     27.76 o 
  -7  15  10       31.98       43.53     29.60 o 
  -6  15  10      226.47      190.19     35.37 o 
  -5  15  10      385.18      404.85     61.13 o 
  -4  15  10       67.01       75.40     23.91 o 
  -3  15  10       25.46       25.49     20.32 o 
  -2  15  10       73.51       95.55     34.83 o 
  -1  15  10       61.43       55.62     28.47 o 
   0  15  10      118.20       84.34     32.88 o 
   1  15  10        9.11        3.14     26.00 o 
   2  15  10       56.19       40.09     32.19 o 
   3  15  10       60.68      117.79     31.91 o 
  -6  16  10     1854.31     1941.96    101.78 o 
  -5  16  10      353.63      462.03     44.68 o 
  -4  16  10       13.70       36.45     22.27 o 
  -3  16  10      398.15      400.33     39.56 o 
  -2  16  10      697.88      614.87    160.04 o 
  -1  16  10      640.06      758.62     67.85 o 
   0  16  10        0.43        8.58     31.55 o 
   1  16  10       32.12       24.91     29.91 o 
   2  16  10        5.76       39.02     34.41 o 
  -6  17  10       27.73       74.80     27.15 o 
  -5  17  10       55.22       46.38     23.67 o 
  -4  17  10       14.57       25.54     20.85 o 
  -3  17  10      203.98      250.60     33.95 o 
  -2  17  10       36.84       57.68     31.37 o 
  -1  17  10        8.31        8.10     33.19 o 
   0  17  10      178.23      179.47     45.68 o 
   1  17  10      163.30      195.27     47.60 o 
   2  17  10      272.19      303.58     52.10 o 
  -5  18  10      202.20      180.97     29.34 o 
  -4  18  10      101.11      102.19     24.21 o 
  -3  18  10       95.11      100.44     27.63 o 
  -2  18  10      144.71      109.26     35.49 o 
  -1  18  10      417.06      595.09     62.74 o 
   0  18  10       56.89       18.03     32.00 o 
   1  18  10        0.48        0.00     29.53 o 
   2  18  10        6.90       32.92     39.04 o 
  -5  19  10       29.16       33.26     25.10 o 
  -4  19  10       52.57       69.04     27.82 o 
  -3  19  10      289.55      326.38     50.91 o 
  -2  19  10       54.90       99.60     35.40 o 
  -1  19  10      152.98      128.27     39.75 o 
   0  19  10      273.67      241.82     45.86 o 
   1  19  10       26.41       55.05     34.12 o 
  -4  20  10        0.76       16.66     25.71 o 
  -3  20  10       30.72       88.65     35.56 o 
  -2  20  10        0.84        2.92     27.69 o 
  -1  20  10        4.99       14.03     28.94 o 
   0  20  10      151.53      149.64     38.44 o 
  -3  21  10        0.80       29.25     36.30 o 
  -2  21  10      107.12      157.36     40.52 o 
  -1  21  10       20.83       24.91     32.86 o 
   0  21  10      115.11      143.37     39.26 o 
  -8   1  11      183.95      212.77     42.46 o 
  -7   1  11       19.58       52.08     49.13 o 
  -6   1  11       89.90      152.38     34.21 o 
  -5   1  11      129.83      131.18     35.70 o 
  -4   1  11       51.32       19.29     32.42 o 
  -3   1  11        9.62        5.54     23.03 o 
  -2   1  11     1230.92     1249.31     60.93 o 
  -1   1  11      551.37      564.60     31.48 o 
   0   1  11       21.37       21.16     12.93 o 
   1   1  11       10.78        7.64     18.98 o 
   2   1  11      504.85      503.45     54.65 o 
   3   1  11     1407.41     1366.85     88.76 o 
   4   1  11        3.44        0.00     31.65 o 
  -8   2  11       12.07       41.67     33.87 o 
  -7   2  11        2.62       43.62     27.84 o 
  -6   2  11      132.18      126.41     31.64 o 
  -5   2  11       90.21       88.93     29.82 o 
  -4   2  11      173.21      178.18     35.27 o 
  -3   2  11      139.44      116.33     31.95 o 
  -2   2  11      683.49      623.15     44.39 o 
  -1   2  11      289.21      324.97     33.82 o 
   0   2  11        1.47        3.71     14.29 o 
   1   2  11       57.66       57.15     22.07 o 
   2   2  11        3.40        0.00     22.84 o 
   3   2  11      268.93      294.94     49.70 o 
   4   2  11       91.40      117.28     43.76 o 
  -8   3  11      269.80      305.13     49.87 o 
  -7   3  11        9.10        6.65     26.08 o 
  -6   3  11      105.58      134.18     33.73 o 
  -5   3  11      528.31      492.58     51.95 o 
  -4   3  11      148.98      159.15     36.18 o 
  -3   3  11      439.69      414.82     37.71 o 
  -2   3  11       80.17       96.76     24.61 o 
  -1   3  11      725.13      706.23     45.50 o 
   0   3  11       17.48       26.19     14.86 o 
   1   3  11      292.43      297.66     29.01 o 
   2   3  11       58.66       77.88     30.87 o 
   3   3  11     1066.55     1090.42     79.77 o 
  -8   4  11       52.06       96.10     35.21 o 
  -7   4  11      395.48      492.95     56.81 o 
  -6   4  11       54.36       69.69     27.72 o 
  -5   4  11       59.58       60.12     29.72 o 
  -4   4  11      418.41      399.51     51.02 o 
  -3   4  11     1023.20      986.97     55.53 o 
  -2   4  11      355.96      376.85     35.87 o 
  -1   4  11      243.70      274.01     31.94 o 
   0   4  11      410.54      427.58     32.81 o 
   1   4  11       52.51       87.54     22.03 o 
   2   4  11       46.54       52.80     24.19 o 
   3   4  11      232.99      292.93     48.13 o 
  -8   5  11      560.26      663.30     66.30 o 
  -7   5  11      156.10      186.79     38.04 o 
  -6   5  11      383.10      330.83     46.74 o 
  -5   5  11       44.37       86.46     28.79 o 
  -4   5  11      108.20      155.70     27.18 o 
  -3   5  11      355.88      327.96     34.52 o 
  -2   5  11      509.10      492.97     40.59 o 
  -1   5  11        0.92       11.75     21.19 o 
   0   5  11      181.76      217.26     30.71 o 
   1   5  11     3047.16     2941.45     94.43 o 
   2   5  11      212.98      261.62     34.38 o 
   3   5  11      205.57      241.12     55.13 o 
  -8   6  11      182.93      237.86     46.18 o 
  -7   6  11      353.51      389.77     51.11 o 
  -6   6  11       47.08       84.97     31.76 o 
  -5   6  11      117.59      182.31     36.27 o 
  -4   6  11     1317.05     1191.69     80.54 o 
  -3   6  11     2803.86     2611.93     89.07 o 
  -2   6  11       49.26       49.85     21.06 o 
  -1   6  11       49.26       46.66     21.28 o 
   0   6  11        8.10       38.87     25.40 o 
   1   6  11     1823.95     1849.78     76.93 o 
   2   6  11      545.20      585.67     47.97 o 
   3   6  11      130.66      157.40     39.93 o 
  -7   7  11        2.52       49.55     30.90 o 
  -6   7  11        3.09       30.67     27.59 o 
  -5   7  11        0.44        5.28     23.56 o 
  -4   7  11        7.73        0.00     16.55 o 
  -3   7  11      300.36      317.99     35.18 o 
  -2   7  11      341.23      360.13     35.97 o 
  -1   7  11       64.37       66.63     22.20 o 
   0   7  11       70.21       67.75     26.14 o 
   1   7  11      304.26      345.52     39.05 o 
   2   7  11        0.48        9.72     28.86 o 
   3   7  11        2.11        0.00     31.55 o 
  -7   8  11      419.64      581.46     63.96 o 
  -6   8  11      148.80      203.45     38.98 o 
  -5   8  11        9.78       22.73     21.26 o 
  -4   8  11      301.08      308.51     34.05 o 
  -3   8  11       40.58       53.83     20.75 o 
  -2   8  11      197.98      222.62     31.00 o 
  -1   8  11      516.73      508.31     41.03 o 
   0   8  11       22.31       13.96     21.19 o 
   1   8  11     2941.23     3039.50     99.88 o 
   2   8  11      279.54      281.64     36.01 o 
   3   8  11        4.37        0.00     29.94 o 
  -7   9  11        7.53       43.51     33.10 o 
  -6   9  11      220.03      210.82     40.53 o 
  -5   9  11       33.40       34.61     21.06 o 
  -4   9  11       27.35       31.75     19.90 o 
  -3   9  11       11.10       12.92     18.12 o 
  -2   9  11        0.65       11.70     19.65 o 
  -1   9  11      130.12      186.31     36.63 o 
   0   9  11       95.29      131.09     32.81 o 
   1   9  11       47.83       70.20     24.08 o 
   2   9  11      125.88      141.35     30.84 o 
   3   9  11        1.19        0.00     30.05 o 
  -7  10  11       21.20       41.33     33.96 o 
  -6  10  11      163.91      168.03     38.98 o 
  -5  10  11       33.75       31.99     22.78 o 
  -4  10  11      337.29      383.54     42.18 o 
  -3  10  11       26.35       45.13     20.33 o 
  -2  10  11       16.78       40.66     22.62 o 
  -1  10  11        0.06       14.00     23.44 o 
   0  10  11      403.24      455.01     50.55 o 
   1  10  11      550.09      552.68     56.63 o 
   2  10  11       98.80      127.41     29.90 o 
   3  10  11        0.85        5.13     32.93 o 
  -7  11  11       44.29       80.00     36.07 o 
  -6  11  11       73.30      111.12     33.95 o 
  -5  11  11      243.05      222.78     33.63 o 
  -4  11  11       22.14       60.55     21.80 o 
  -3  11  11       10.23       30.04     17.33 o 
  -2  11  11      940.44      905.49     55.28 o 
  -1  11  11      153.08      149.31     33.97 o 
   0  11  11      123.00      147.38     35.12 o 
   1  11  11       10.66       38.25     28.14 o 
   2  11  11       79.63       85.21     29.36 o 
  -7  12  11       67.60       59.18     35.67 o 
  -6  12  11       79.09      140.03     39.44 o 
  -5  12  11       76.10       95.13     26.90 o 
  -4  12  11      114.71      125.89     28.01 o 
  -3  12  11       68.80       89.49     24.77 o 
  -2  12  11      517.39      527.78     44.07 o 
  -1  12  11      435.01      516.92     55.27 o 
   0  12  11        2.30       17.61     24.80 o 
   1  12  11       10.77       26.92     29.00 o 
   2  12  11      234.51      249.01     37.48 o 
  -6  13  11      186.03      206.26     35.83 o 
  -5  13  11      264.92      269.19     37.28 o 
  -4  13  11       51.32       54.92     23.75 o 
  -3  13  11       38.72       44.81     20.76 o 
  -2  13  11       27.55       45.51     30.21 o 
  -1  13  11      318.48      350.05     50.30 o 
   0  13  11       48.35       60.58     30.12 o 
   1  13  11        8.08       42.01     31.32 o 
   2  13  11       17.70       50.51     34.07 o 
  -6  14  11       41.61       60.70     28.28 o 
  -5  14  11      227.35      210.32     34.60 o 
  -4  14  11        5.34        0.00     19.47 o 
  -3  14  11       15.66       13.04     20.93 o 
  -2  14  11      199.99      211.33     40.22 o 
  -1  14  11       83.20      158.01     41.73 o 
   0  14  11       69.09       48.39     29.71 o 
   1  14  11       57.87       60.26     34.04 o 
   2  14  11       62.31       90.01     38.02 o 
  -6  15  11      448.06      520.38     50.71 o 
  -5  15  11      641.85      659.20     54.04 o 
  -4  15  11       25.28       67.11     26.26 o 
  -3  15  11       57.91       66.18     26.43 o 
  -2  15  11      361.72      362.91     51.96 o 
  -1  15  11     2069.59     2373.39    118.88 o 
   0  15  11      665.98      815.72     73.34 o 
   1  15  11       38.85       61.09     34.14 o 
  -5  16  11     1279.20     1339.55     74.51 o 
  -4  16  11        1.20       16.81     24.79 o 
  -3  16  11        0.29       10.09     21.68 o 
  -2  16  11       84.97       82.01     32.57 o 
  -1  16  11       22.58       54.30     39.48 o 
   0  16  11      344.65      315.75     53.97 o 
   1  16  11       19.45       34.39     34.20 o 
  -5  17  11      768.29      800.40     52.43 o 
  -4  17  11        2.73       22.58     26.30 o 
  -3  17  11       14.45       45.79     32.83 o 
  -2  17  11       69.59       85.83     36.01 o 
  -1  17  11      469.67      513.68     60.98 o 
   0  17  11       58.18       53.53     37.60 o 
  -4  18  11       37.85       48.51     28.02 o 
  -3  18  11       83.13      121.05     39.02 o 
  -2  18  11       98.14      165.32     43.16 o 
  -1  18  11        6.31       30.64     31.18 o 
   0  18  11        2.77       34.18     32.85 o 
  -3  19  11        0.36       29.58     35.65 o 
  -2  19  11      105.85      150.17     41.75 o 
  -1  19  11       61.10      106.13     38.14 o 
  -7   0  12      150.41      200.44     62.01 o 
  -6   0  12       43.47      101.31     43.45 o 
  -5   0  12       51.61       60.92     43.23 o 
  -4   0  12      826.88      759.83     93.89 o 
  -3   0  12      200.25      224.67     65.72 o 
  -2   0  12      635.17      718.78     86.90 o 
  -1   0  12     3589.73     3666.28    126.61 o 
   0   0  12      329.38      406.51     48.08 o 
   1   0  12        0.28       48.25     43.01 o 
   2   0  12       21.62       14.41     37.77 o 
  -7   1  12       11.68       28.20     27.76 o 
  -6   1  12        2.38       34.98     28.87 o 
  -5   1  12        2.24        0.00     25.69 o 
  -4   1  12       68.78       66.89     31.93 o 
  -3   1  12       50.17       42.77     27.70 o 
  -2   1  12      301.58      319.43     35.25 o 
  -1   1  12        7.10       30.45     20.50 o 
   0   1  12        4.77        3.63     18.05 o 
   1   1  12        9.45       20.26     29.08 o 
   2   1  12       14.81        9.73     29.39 o 
  -7   2  12      193.97      193.63     45.74 o 
  -6   2  12      130.42      167.65     41.49 o 
  -5   2  12      141.02      207.61     44.06 o 
  -4   2  12      238.43      242.86     43.11 o 
  -3   2  12       12.43       29.57     28.40 o 
  -2   2  12       30.82       28.93     20.36 o 
  -1   2  12       22.80       20.39     20.77 o 
   0   2  12      179.76      211.13     26.73 o 
   1   2  12       16.75       26.85     22.90 o 
   2   2  12       11.13       17.74     30.71 o 
  -7   3  12       46.89       64.41     33.90 o 
  -6   3  12      654.00      574.62     62.42 o 
  -5   3  12     1165.10     1181.20     83.36 o 
  -4   3  12       89.79       81.78     32.31 o 
  -3   3  12       24.56       26.51     22.37 o 
  -2   3  12      220.14      261.69     34.29 o 
  -1   3  12        0.05       20.48     20.70 o 
   0   3  12       25.17       14.31     22.13 o 
   1   3  12      113.40      176.29     40.72 o 
   2   3  12       73.48       50.97     33.73 o 
  -7   4  12        8.29       49.91     32.24 o 
  -6   4  12      619.15      633.64     65.22 o 
  -5   4  12     1837.79     1984.79    105.21 o 
  -4   4  12      333.90      360.50     49.46 o 
  -3   4  12      622.59      600.32     47.16 o 
  -2   4  12        7.18       11.45     18.88 o 
  -1   4  12       15.53       12.18     20.98 o 
   0   4  12       93.23      107.66     26.41 o 
   1   4  12       44.30       43.92     32.03 o 
   2   4  12       12.07       33.51     33.55 o 
  -7   5  12       61.73       70.37     34.49 o 
  -6   5  12      734.46      687.18     67.10 o 
  -5   5  12      242.79      210.43     41.93 o 
  -4   5  12      738.74      709.60     64.91 o 
  -3   5  12     1093.11     1067.57     60.43 o 
  -2   5  12      440.34      420.98     39.22 o 
  -1   5  12       18.56       30.20     21.92 o 
   0   5  12      224.37      238.82     42.16 o 
   1   5  12      354.80      415.71     53.82 o 
   2   5  12      600.43      637.34     94.54 o 
  -7   6  12      101.85      138.59     40.66 o 
  -6   6  12       83.82       84.14     33.42 o 
  -5   6  12        0.40       30.88     29.53 o 
  -4   6  12      275.82      257.47     34.59 o 
  -3   6  12     1018.71     1022.23     60.25 o 
  -2   6  12      412.99      391.41     42.94 o 
  -1   6  12      103.39      144.80     28.57 o 
   0   6  12      940.80     1009.05     72.66 o 
   1   6  12      381.08      455.64     44.04 o 
   2   6  12       41.04       90.94     37.18 o 
  -7   7  12       13.72       25.55     32.49 o 
  -6   7  12       39.18       61.74     36.15 o 
  -5   7  12       13.86        2.61     25.58 o 
  -4   7  12       14.32       10.90     19.92 o 
  -3   7  12     1085.65     1132.94     63.45 o 
  -2   7  12      637.40      724.34     62.76 o 
  -1   7  12        0.87       19.64     26.32 o 
   0   7  12       11.50       15.88     27.11 o 
   1   7  12       13.65       59.38     27.23 o 
   2   7  12      152.93      161.27     41.78 o 
  -7   8  12        2.68        1.66     34.39 o 
  -6   8  12       89.81      182.58     43.15 o 
  -5   8  12       25.21       51.89     31.07 o 
  -4   8  12        1.08       30.07     22.84 o 
  -3   8  12      201.09      273.08     36.04 o 
  -2   8  12       11.71       25.41     22.87 o 
  -1   8  12       45.82       49.15     28.78 o 
   0   8  12        0.10       25.56     30.71 o 
   1   8  12       48.27       52.01     26.44 o 
   2   8  12      265.56      306.06     52.98 o 
  -6   9  12       82.27      150.04     40.01 o 
  -5   9  12      161.77      211.43     33.59 o 
  -4   9  12      440.53      441.04     42.64 o 
  -3   9  12      135.38      194.65     31.30 o 
  -2   9  12      239.27      259.14     34.65 o 
  -1   9  12      185.23      259.99     43.27 o 
   0   9  12      237.80      264.01     44.46 o 
   1   9  12      635.85      869.03    102.62 o 
   2   9  12      142.05      197.08     45.30 o 
  -6  10  12       51.20       85.69     48.14 o 
  -5  10  12      184.98      148.36     31.45 o 
  -4  10  12       25.38       38.40     23.09 o 
  -3  10  12       33.34       44.20     23.97 o 
  -2  10  12       18.47       18.90     23.12 o 
  -1  10  12      346.76      345.87     49.20 o 
   0  10  12      101.84       97.75     32.94 o 
   1  10  12       32.03       49.56     34.85 o 
  -6  11  12      123.76      122.57     38.05 o 
  -5  11  12       59.24       81.79     28.64 o 
  -4  11  12       27.70       41.76     23.08 o 
  -3  11  12        0.97        0.00     21.97 o 
  -2  11  12        7.08        4.15     32.42 o 
  -1  11  12      278.58      292.15     46.61 o 
   0  11  12       21.99       62.79     33.77 o 
   1  11  12      377.55      424.06     56.89 o 
  -6  12  12       28.95       34.51     35.89 o 
  -5  12  12       10.94       35.46     24.55 o 
  -4  12  12       24.35       30.23     22.49 o 
  -3  12  12       39.94       66.89     26.32 o 
  -2  12  12      341.87      340.75     51.23 o 
  -1  12  12      447.55      433.30     54.68 o 
   0  12  12       63.34      109.18     36.88 o 
   1  12  12        3.49       44.92     33.04 o 
  -5  13  12       65.40      100.90     32.21 o 
  -4  13  12       59.22       54.89     24.93 o 
  -3  13  12       79.27      109.11     29.01 o 
  -2  13  12       27.35       61.37     39.19 o 
  -1  13  12       14.53       50.69     33.58 o 
   0  13  12        4.35       26.93     32.35 o 
  -5  14  12       26.79       16.44     26.57 o 
  -4  14  12       16.04       29.73     27.05 o 
  -3  14  12       72.42      104.09     30.46 o 
  -2  14  12      249.19      232.21     49.30 o 
  -1  14  12     1206.99     1299.67     99.35 o 
   0  14  12      123.25      162.27     43.41 o 
  -4  15  12       37.96       71.63     29.33 o 
  -3  15  12        8.20       24.61     31.48 o 
  -2  15  12       24.40       43.56     36.35 o 
  -1  15  12       55.05       74.97     40.50 o 
  -3  16  12        9.50       15.93     29.99 o 
  -2  16  12       44.51       74.38     33.24 o 
  -1  16  12      476.08      561.02     65.50 o 
  -6   1  13       67.86       66.46     39.48 o 
  -5   1  13      169.70      198.03     44.83 o 
  -4   1  13      127.90      133.87     45.74 o 
  -3   1  13      212.13      215.94     43.69 o 
  -2   1  13      120.68      105.18     35.53 o 
  -1   1  13      379.02      453.64     41.99 o 
   0   1  13      383.93      384.72     70.31 o 
   1   1  13      147.81      215.07     64.19 o 
  -6   2  13       11.90        7.15     30.52 o 
  -5   2  13      598.77      698.93     70.32 o 
  -4   2  13       20.10        0.03     29.64 o 
  -3   2  13     1155.35     1183.30    145.85 o 
  -2   2  13      220.68      289.34     36.60 o 
  -1   2  13      483.81      479.23     44.36 o 
   0   2  13       39.19       69.15     34.18 o 
   1   2  13       93.62      102.40     54.37 o 
  -6   3  13      260.17      230.69     47.87 o 
  -5   3  13      281.93      264.42     49.16 o 
  -4   3  13      182.62      204.63     44.98 o 
  -3   3  13       56.35       72.85     34.36 o 
  -2   3  13      151.73      187.52     32.20 o 
  -1   3  13      792.30      885.48     57.61 o 
   0   3  13      387.51      456.55     81.88 o 
   1   3  13      178.40      244.98     69.65 o 
  -6   4  13       15.73        8.35     31.18 o 
  -5   4  13      323.74      366.64     60.81 o 
  -4   4  13        1.27        0.00     29.68 o 
  -3   4  13       19.82       35.22     24.00 o 
  -2   4  13        6.29       25.67     24.48 o 
  -1   4  13      242.56      301.61     37.93 o 
   0   4  13       94.50       69.87     54.59 o 
   1   4  13      412.65      502.21     60.60 o 
  -6   5  13        1.56        6.05     32.93 o 
  -5   5  13       28.33       16.59     33.37 o 
  -4   5  13        3.64        0.00     29.95 o 
  -3   5  13       48.21       69.62     25.02 o 
  -2   5  13       57.33       54.83     26.26 o 
  -1   5  13      425.26      473.73     54.88 o 
   0   5  13       92.21      125.69     35.43 o 
   1   5  13      207.09      350.11     54.30 o 
  -6   6  13      143.88      218.54     46.76 o 
  -5   6  13      192.01      175.47     43.72 o 
  -4   6  13       35.05       61.79     35.96 o 
  -3   6  13      385.93      410.40     43.36 o 
  -2   6  13       68.14      128.68     32.59 o 
  -1   6  13      306.65      341.22     69.76 o 
   0   6  13        1.67        4.36     31.51 o 
   1   6  13       43.58       58.49     41.53 o 
  -5   7  13      121.86       96.11     37.05 o 
  -4   7  13        0.02        8.64     26.71 o 
  -3   7  13      149.99      191.14     33.46 o 
  -2   7  13        0.04        2.12     23.17 o 
  -1   7  13      241.43      305.56     49.58 o 
   0   7  13        0.82       49.07     35.12 o 
  -5   8  13      156.52      137.45     39.82 o 
  -4   8  13       12.93       13.89     24.39 o 
  -3   8  13      307.64      336.16     42.08 o 
  -2   8  13       33.52       60.20     26.57 o 
  -1   8  13        5.77       50.89     33.01 o 
   0   8  13        5.25        0.00     29.07 o 
  -5   9  13       39.70       46.34     35.05 o 
  -4   9  13       53.74       75.46     29.27 o 
  -3   9  13      107.77      104.20     30.76 o 
  -2   9  13       50.27       52.25     35.89 o 
  -1   9  13       47.95       91.65     35.69 o 
   0   9  13       40.16       40.06     32.31 o 
  -5  10  13       71.68       93.31     30.45 o 
  -4  10  13       51.68       51.53     27.28 o 
  -3  10  13      129.71      142.89     32.79 o 
  -2  10  13       24.00       30.42     35.27 o 
  -1  10  13      161.27      177.00     41.23 o 
   0  10  13       37.03       76.07     37.80 o 
  -4  11  13       66.34       81.44     29.91 o 
  -3  11  13      106.94      193.05     37.90 o 
  -2  11  13       89.64      114.30     41.10 o 
  -1  11  13      263.71      250.86     48.80 o 
  -4  12  13        0.32       13.77     24.61 o 
  -3  12  13      276.64      347.00     54.61 o 
  -2  12  13       54.31       96.52     39.77 o 
  -4   0  14       88.06      124.45     63.76 o 
  -3   0  14       10.25        0.00     47.60 o 
  -2   0  14      109.17       85.59     52.62 o 
  -1   0  14      142.21      113.32     57.86 o 
  -4   1  14       21.67       45.54     38.51 o 
  -3   1  14       26.41       14.55     34.14 o 
  -2   1  14       49.55       73.72     38.20 o 
  -1   1  14       21.16       31.08     34.41 o 
  -4   2  14       95.00      119.37     50.98 o 
  -3   2  14        9.03       23.65     33.81 o 
  -2   2  14      197.08      218.14     46.19 o 
  -1   2  14      186.64      228.31     47.39 o 
  -4   3  14        1.14       14.50     32.78 o 
  -3   3  14      463.69      550.41     62.91 o 
  -2   3  14      295.63      354.04     42.38 o 
  -1   3  14       42.75       50.87     50.22 o 
  -4   4  14        0.84        6.27     34.75 o 
  -3   4  14      138.54      167.81     48.73 o 
  -2   4  14        3.88        0.00     24.54 o 
  -4   5  14       41.89       31.56     37.73 o 
  -3   5  14        0.23       24.24     28.11 o 
  -2   5  14       22.75       26.79     25.43 o 
  -3   6  14        0.58       15.88     25.95 o 
  -2   6  14       59.67       77.02     35.98 o 
                                                 
